# Supplementary material for: Expression analysis of human adipose-derived stem cells during in vitro differentiation to an adipocyte lineage
Source: BMC Med Genomics. 2015 Jul 24;8:41. doi: 10.1186/s12920-015-0119-8 (PMC4513754; doi:10.1186/s12920-015-0119-8)
Supplement: Additional file 3: — Excel sheet showing differential gene expression comparing Day 21 and Day 7 samples. (XLSX 132 kb) [file 12920_2015_119_MOESM3_ESM.xlsx]

## Sheet: 21Day vs 7Day Upregulated
Probe Set ID		Gene Name	Accession No.	Fold Change
242625_at	RSAD2	radical S-adenosyl methionine domain containing 2	NM_080657	33.0008
213797_at	RSAD2	radical S-adenosyl methionine domain containing 2	NM_080657	24.1584
226702_at	CMPK2	cytidine monophosphate (UMP-CMP) kinase 2, mitochondrial	NM_207315	16.9649
205041_s_at	ORM1 /// ORM2	orosomucoid 1 /// orosomucoid 2	NM_000607 /// NM_000608	16.6743
1405_i_at	CCL5	chemokine (C-C motif) ligand 5	NM_002985	15.1851
240167_at	LOC152742	hypothetical LOC152742	NR_033931	13.1691
219352_at	HERC6	hect domain and RLD 6	NM_001165136 /// NM_017912	11.9187
214945_at	LOC100507397	hypothetical LOC100507397	XR_110070 /// XR_110071 /// XR_110072 /// XR_112799 /// XR_112800 /// XR_112801	11.4398
202086_at	MX1	myxovirus (influenza virus) resistance 1, interferon-inducible protein p78 (mous	NM_001144925 /// NM_001178046 /// NM_002462	11.2499
218400_at	OAS3	2'-5'-oligoadenylate synthetase 3, 100kDa	NM_006187	11.1046
1555759_a_at	CCL5	chemokine (C-C motif) ligand 5	NM_002985	10.7083
202411_at	IFI27	interferon, alpha-inducible protein 27	NM_001130080 /// NM_005532	10.4719
219386_s_at	SLAMF8	SLAM family member 8	NM_020125	10.2487
229242_at	---	---	---	10.2352
213880_at	LGR5	leucine-rich repeat-containing G protein-coupled receptor 5	NM_003667	10.1499
214465_at	ORM1 /// ORM2	orosomucoid 1 /// orosomucoid 2	NM_000607 /// NM_000608	10.1301
224061_at	INMT	indolethylamine N-methyltransferase	NM_006774	10.0027
209793_at	GRIA1	glutamate receptor, ionotropic, AMPA 1	NM_000827 /// NM_001114183	9.64395
204655_at	CCL5	chemokine (C-C motif) ligand 5	NM_002985	9.50805
210538_s_at	BIRC3	baculoviral IAP repeat-containing 3	NM_001165 /// NM_182962	9.49785
204533_at	CXCL10	chemokine (C-X-C motif) ligand 10	NM_001565	9.49722
219385_at	SLAMF8	SLAM family member 8	NM_020125	9.3647
203153_at	IFIT1	interferon-induced protein with tetratricopeptide repeats 1	NM_001548	9.2412
220187_at	STEAP4	STEAP family member 4	NM_024636	8.85999
236304_at	---	---	---	8.81795
233533_at	KRTAP1-5	keratin associated protein 1-5	NM_031957	8.77693
213782_s_at	MYOZ2	myozenin 2	NM_016599	8.76916
202018_s_at	LTF	lactotransferrin	NM_002343	8.69369
207148_x_at	MYOZ2	myozenin 2	NM_016599	8.64401
219863_at	HERC5	hect domain and RLD 5	NM_016323	8.52624
211122_s_at	CXCL11	chemokine (C-X-C motif) ligand 11	NM_005409	8.26433
229518_at	FAM46B	family with sequence similarity 46, member B	NM_052943	8.25457
204747_at	IFIT3	interferon-induced protein with tetratricopeptide repeats 3	NM_001031683 /// NM_001549	8.24824
210163_at	CXCL11	chemokine (C-X-C motif) ligand 11	NM_005409	8.20163
216714_at	CCL13	chemokine (C-C motif) ligand 13	NM_005408	8.03142
204681_s_at	RAPGEF5	Rap guanine nucleotide exchange factor (GEF) 5	NM_012294	7.76898
215133_s_at	FAM153A /// FAM153B /// LOC100507397	family with sequence similarity 153, member A /// family with sequence similarit	NM_001079529 /// NM_173663 /// XR_110070 /// XR_110071 /// XR_110072 /// XR_1127	7.76578
204972_at	OAS2	2'-5'-oligoadenylate synthetase 2, 69/71kDa	NM_001032731 /// NM_002535 /// NM_016817	7.71248
204439_at	IFI44L	interferon-induced protein 44-like	NM_006820	7.55647
205040_at	ORM1	orosomucoid 1	NM_000607	7.49614
204698_at	ISG20	interferon stimulated exonuclease gene 20kDa	NM_002201	7.01681
227609_at	EPSTI1	epithelial stromal interaction 1 (breast)	NM_001002264 /// NM_033255	6.97219
222802_at	EDN1	endothelin 1	NM_001168319 /// NM_001955	6.96621
229779_at	COL4A4	collagen, type IV, alpha 4	NM_000092	6.9162
219630_at	PDZK1IP1	PDZK1 interacting protein 1	NM_005764	6.91128
218986_s_at	DDX60	DEAD (Asp-Glu-Ala-Asp) box polypeptide 60	NM_017631	6.82976
204415_at	IFI6	interferon, alpha-inducible protein 6	NM_002038 /// NM_022872 /// NM_022873	6.82431
210797_s_at	OASL	2'-5'-oligoadenylate synthetase-like	NM_003733 /// NM_198213	6.78237
235276_at	EPSTI1	epithelial stromal interaction 1 (breast)	NM_001002264 /// NM_033255	6.76727
1555416_a_at	ALOX15B	arachidonate 15-lipoxygenase, type B	NM_001039130 /// NM_001039131 /// NM_001141	6.73514
206714_at	ALOX15B	arachidonate 15-lipoxygenase, type B	NM_001039130 /// NM_001039131 /// NM_001141	6.69958
1552721_a_at	FGF1	fibroblast growth factor 1 (acidic)	NM_000800 /// NM_001144892 /// NM_001144934 /// NM_001144935 /// NM_033136 /// N	6.60991
244455_at	KCNT2	potassium channel, subfamily T, member 2	NM_198503	6.58883
205483_s_at	ISG15	ISG15 ubiquitin-like modifier	NM_005101	6.54669
1552701_a_at	CARD16	caspase recruitment domain family, member 16	NM_001017534 /// NM_052889	6.53074
206407_s_at	CCL13	chemokine (C-C motif) ligand 13	NM_005408	6.49933
204286_s_at	PMAIP1	phorbol-12-myristate-13-acetate-induced protein 1	NM_021127	6.41371
202376_at	SERPINA3	serpin peptidase inhibitor, clade A (alpha-1 antiproteinase, antitrypsin), membe	NM_001085	6.36432
226757_at	IFIT2	interferon-induced protein with tetratricopeptide repeats 2	NM_001547	6.33621
205660_at	OASL	2'-5'-oligoadenylate synthetase-like	NM_003733 /// NM_198213	6.32007
214602_at	COL4A4	collagen, type IV, alpha 4	NM_000092	6.21647
220330_s_at	SAMSN1	SAM domain, SH3 domain and nuclear localization signals 1	NM_022136	6.04456
204924_at	TLR2	toll-like receptor 2	NM_003264	6.0282
219684_at	RTP4	receptor (chemosensory) transporter protein 4	NM_022147	6.01164
229450_at	IFIT3	interferon-induced protein with tetratricopeptide repeats 3	NM_001031683 /// NM_001549	5.9867
226218_at	IL7R	interleukin 7 receptor	NM_002185	5.97786
232277_at	SLC28A3	solute carrier family 28 (sodium-coupled nucleoside transporter), member 3	NM_022127	5.92881
237169_at	---	---	---	5.84638
206134_at	ADAMDEC1	ADAM-like, decysin 1	NM_001145271 /// NM_001145272 /// NM_014479	5.8214
219789_at	NPR3	natriuretic peptide receptor C/guanylate cyclase C (atrionatriuretic peptide rec	NM_000908	5.78744
33304_at	ISG20	interferon stimulated exonuclease gene 20kDa	NM_002201	5.73855
242340_at	---	---	---	5.73155
235175_at	GBP4	guanylate binding protein 4	NM_052941	5.69775
205376_at	INPP4B	inositol polyphosphate-4-phosphatase, type II, 105kDa	NM_001101669 /// NM_003866	5.68848
240717_at	ABCB5	ATP-binding cassette, sub-family B (MDR/TAP), member 5	NM_001163941 /// NM_001163942 /// NM_001163993 /// NM_178559	5.59137
201641_at	BST2	bone marrow stromal cell antigen 2	NM_004335	5.53836
237465_at	USP53	ubiquitin specific peptidase 53	NM_019050	5.51435
239988_at	---	---	---	5.46412
241763_s_at	---	---	---	5.43416
204285_s_at	PMAIP1	phorbol-12-myristate-13-acetate-induced protein 1	NM_021127	5.3777
202688_at	TNFSF10	tumor necrosis factor (ligand) superfamily, member 10	NM_001190942 /// NM_001190943 /// NM_003810 /// NR_033994	5.36225
1556185_a_at	STEAP4	STEAP family member 4	NM_024636	5.32507
233002_at	PPP4R4	protein phosphatase 4, regulatory subunit 4	NM_020958 /// NM_058237	5.27821
208173_at	IFNB1	interferon, beta 1, fibroblast	NM_002176	5.27746
232027_at	SYNE1	spectrin repeat containing, nuclear envelope 1	NM_015293 /// NM_033071 /// NM_133650 /// NM_182961	5.26546
206421_s_at	SERPINB7	serpin peptidase inhibitor, clade B (ovalbumin), member 7	NM_001040147 /// NM_003784	5.24321
1569344_a_at	---	---	---	5.22302
206029_at	ANKRD1	ankyrin repeat domain 1 (cardiac muscle)	NM_014391	5.21893
206172_at	IL13RA2	interleukin 13 receptor, alpha 2	NM_000640	5.21385
206082_at	HCP5	HLA complex P5	NM_006674	5.20673
217502_at	IFIT2	interferon-induced protein with tetratricopeptide repeats 2	NM_001547	5.17732
226047_at	MRVI1	murine retrovirus integration site 1 homolog	NM_001098579 /// NM_001100163 /// NM_001100167 /// NM_130385	5.15459
203868_s_at	VCAM1	vascular cell adhesion molecule 1	NM_001078 /// NM_080682	5.09305
205117_at	FGF1	fibroblast growth factor 1 (acidic)	NM_000800 /// NM_001144892 /// NM_001144934 /// NM_001144935 /// NM_033136 /// N	5.07748
1553589_a_at	PDZK1IP1	PDZK1 interacting protein 1	NM_005764	5.04429
1555724_s_at	TAGLN	transgelin	NM_001001522 /// NM_003186	5.03319
242961_x_at	DDX58	DEAD (Asp-Glu-Ala-Asp) box polypeptide 58	NM_014314	4.99855
222793_at	DDX58	DEAD (Asp-Glu-Ala-Asp) box polypeptide 58	NM_014314	4.9977
203854_at	CFI	complement factor I	NM_000204	4.92548
205547_s_at	TAGLN	transgelin	NM_001001522 /// NM_003186	4.91263
200795_at	SPARCL1	SPARC-like 1 (hevin)	NM_001128310 /// NM_004684	4.87898
228636_at	BHLHE22	basic helix-loop-helix family, member e22	NM_152414	4.81958
218332_at	BEX1	brain expressed, X-linked 1	NM_018476	4.81656
207847_s_at	MUC1	mucin 1, cell surface associated	NM_001018016 /// NM_001018017 /// NM_001044390 /// NM_001044391 /// NM_001044392	4.80834
204994_at	MX2	myxovirus (influenza virus) resistance 2 (mouse)	NM_002463	4.77265
227198_at	AFF3	AF4/FMR2 family, member 3	NM_001025108 /// NM_002285	4.77122
207096_at	SAA4	serum amyloid A4, constitutive	NM_006512	4.77095
202687_s_at	TNFSF10	tumor necrosis factor (ligand) superfamily, member 10	NM_001190942 /// NM_001190943 /// NM_003810 /// NR_033994	4.75615
205114_s_at	CCL3 /// CCL3L1 /// CCL3L3	chemokine (C-C motif) ligand 3 /// chemokine (C-C motif) ligand 3-like 1 /// che	NM_001001437 /// NM_002983 /// NM_021006	4.71689
205659_at	HDAC9	histone deacetylase 9	NM_014707 /// NM_058176 /// NM_178423 /// NM_178425	4.63401
209101_at	CTGF	connective tissue growth factor	NM_001901	4.62871
222073_at	COL4A3	collagen, type IV, alpha 3 (Goodpasture antigen)	NM_000091	4.61866
229759_s_at	VEPH1	ventricular zone expressed PH domain homolog 1 (zebrafish)	NM_001167911 /// NM_001167912 /// NM_001167915 /// NM_001167916 /// NM_001167917	4.60291
229019_at	ZNF385B	zinc finger protein 385B	NM_001113397 /// NM_001113398 /// NM_152520	4.57758
1552703_s_at	CARD16 /// CASP1	caspase recruitment domain family, member 16 /// caspase 1, apoptosis-related cy	NM_001017534 /// NM_001223 /// NM_033292 /// NM_033293 /// NM_033294 /// NM_0332	4.57444
1556643_at	FAM125A	Family with sequence similarity 125, member A	NM_138401	4.57132
219054_at	C5orf23	chromosome 5 open reading frame 23	NM_024563	4.57051
1555638_a_at	SAMSN1	SAM domain, SH3 domain and nuclear localization signals 1	NM_022136	4.56381
226863_at	FAM110C	family with sequence similarity 110, member C	NM_001077710	4.55564
214038_at	CCL8	chemokine (C-C motif) ligand 8	NM_005623	4.54785
229849_at	WIPF3	WAS/WASL interacting protein family, member 3	NM_001080529	4.54467
219209_at	IFIH1	interferon induced with helicase C domain 1	NM_022168	4.52364
227827_at	---	---	---	4.50434
228617_at	XAF1	XIAP associated factor 1	NM_017523 /// NM_199139	4.50258
203510_at	MET	met proto-oncogene (hepatocyte growth factor receptor)	NM_000245 /// NM_001127500	4.49073
223502_s_at	TNFSF13B	tumor necrosis factor (ligand) superfamily, member 13b	NM_001145645 /// NM_006573	4.46108
1555869_a_at	---	---	---	4.44842
1555868_at	---	---	---	4.43485
236285_at	KLHDC7B	kelch domain containing 7B	NM_138433	4.42403
220987_s_at	C11orf17 /// NUAK2	chromosome 11 open reading frame 17 /// NUAK family, SNF1-like kinase, 2	NM_020642 /// NM_030952 /// NM_182901	4.41835
213438_at	NFASC	neurofascin	NM_001005388 /// NM_001005389 /// NM_001160331 /// NM_001160332 /// NM_001160333	4.40886
219211_at	USP18	ubiquitin specific peptidase 18	NM_017414	4.39101
823_at	CX3CL1	chemokine (C-X3-C motif) ligand 1	NM_002996	4.37777
202478_at	TRIB2	tribbles homolog 2 (Drosophila)	NM_021643 /// NR_027303	4.37061
206117_at	TPM1	tropomyosin 1 (alpha)	NM_000366 /// NM_001018004 /// NM_001018005 /// NM_001018006 /// NM_001018007 //	4.35445
203148_s_at	TRIM14	tripartite motif-containing 14	NM_014788 /// NM_033219 /// NM_033220	4.33973
218934_s_at	HSPB7	heat shock 27kDa protein family, member 7 (cardiovascular)	NM_014424	4.29616
1555800_at	ZNF385B	zinc finger protein 385B	NM_001113397 /// NM_001113398 /// NM_152520	4.29234
205200_at	CLEC3B	C-type lectin domain family 3, member B	NM_003278	4.28669
206133_at	XAF1	XIAP associated factor 1	NM_017523 /// NM_199139	4.28423
219867_at	CHODL	chondrolectin	NM_024944	4.27941
210096_at	CYP4B1	cytochrome P450, family 4, subfamily B, polypeptide 1	NM_000779 /// NM_001099772	4.2536
202446_s_at	PLSCR1	phospholipid scramblase 1	NM_021105	4.23603
222124_at	HIF3A	hypoxia inducible factor 3, alpha subunit	NM_022462 /// NM_152794 /// NM_152795	4.23591
210383_at	SCN1A	sodium channel, voltage-gated, type I, alpha subunit	NM_001165963 /// NM_001165964 /// NM_006920	4.2073
211520_s_at	GRIA1	glutamate receptor, ionotropic, AMPA 1	NM_000827 /// NM_001114183	4.20477
225540_at	MAP2	microtubule-associated protein 2	NM_001039538 /// NM_002374 /// NM_031845 /// NM_031847	4.20223
237484_at	C12orf69	chromosome 12 open reading frame 69	NM_001013698	4.20221
235046_at	INPP4B	inositol polyphosphate-4-phosphatase, type II, 105kDa	NM_001101669 /// NM_003866	4.20048
218723_s_at	C13orf15	chromosome 13 open reading frame 15	NM_014059	4.18883
1558846_at	PNLIPRP3	pancreatic lipase-related protein 3	NM_001011709	4.18717
1555471_a_at	FMN2	formin 2	NM_020066	4.15871
214453_s_at	IFI44	interferon-induced protein 44	NM_006417	4.14781
1560826_at	---	---	---	4.14702
203824_at	TSPAN8	tetraspanin 8	NM_004616	4.11938
202986_at	ARNT2	aryl-hydrocarbon receptor nuclear translocator 2	NM_014862	4.11416
227826_s_at	---	---	---	4.10789
207526_s_at	IL1RL1	interleukin 1 receptor-like 1	NM_003856 /// NM_016232	4.06722
1552715_a_at	RXFP1	relaxin/insulin-like family peptide receptor 1	NM_021634	4.04554
205199_at	CA9	carbonic anhydrase IX	NM_001216	4.04274
222945_x_at	OLAH	oleoyl-ACP hydrolase	NM_001039702 /// NM_018324	4.04138
209983_s_at	NRXN2	neurexin 2	NM_015080 /// NM_138732 /// NM_138734	4.0376
225314_at	OCIAD2	OCIA domain containing 2	NM_001014446 /// NM_152398	4.02164
242281_at	GLUL	glutamate-ammonia ligase	NM_001033044 /// NM_001033056 /// NM_002065	4.01117
235591_at	SSTR1	somatostatin receptor 1	NM_001049	3.99998
205668_at	LY75	lymphocyte antigen 75	NM_002349	3.9995
214321_at	NOV	nephroblastoma overexpressed gene	NM_002514	3.99947
244050_at	PTPLAD2	protein tyrosine phosphatase-like A domain containing 2	NM_001010915	3.98929
240407_at	LOC100126784	hypothetical LOC100126784	NR_015384	3.9709
238206_at	RXFP1	relaxin/insulin-like family peptide receptor 1	NM_021634	3.95112
235086_at	THBS1	thrombospondin 1	NM_003246	3.95043
205992_s_at	IL15	interleukin 15	NM_000585 /// NM_172174	3.93405
229578_at	JPH2	junctophilin 2	NM_020433 /// NM_175913	3.92758
213693_s_at	MUC1	mucin 1, cell surface associated	NM_001018016 /// NM_001018017 /// NM_001044390 /// NM_001044391 /// NM_001044392	3.92626
236471_at	NFE2L3	nuclear factor (erythroid-derived 2)-like 3	NM_004289	3.91546
210176_at	TLR1	toll-like receptor 1	NM_003263	3.89238
225803_at	FBXO32	F-box protein 32	NM_058229 /// NM_148177	3.88577
240770_at	TMEM171	transmembrane protein 171	NM_001161342 /// NM_173490	3.87489
229271_x_at	COL11A1	collagen, type XI, alpha 1	NM_001190709 /// NM_001854 /// NM_080629 /// NM_080630	3.87115
228193_s_at	C13orf15	Chromosome 13 open reading frame 15	NM_014059	3.86488
202479_s_at	TRIB2	tribbles homolog 2 (Drosophila)	NM_021643 /// NR_027303	3.8429
233126_s_at	OLAH	oleoyl-ACP hydrolase	NM_001039702 /// NM_018324	3.82387
219790_s_at	NPR3	natriuretic peptide receptor C/guanylate cyclase C (atrionatriuretic peptide rec	NM_000908	3.81318
232573_at	---	---	---	3.79404
237435_at	---	---	---	3.78452
211562_s_at	LMOD1	leiomodin 1 (smooth muscle)	NM_012134	3.78326
221211_s_at	C21orf7	chromosome 21 open reading frame 7	NM_020152	3.77341
223618_at	FMN2	formin 2	NM_020066	3.77245
228618_at	PEAR1	platelet endothelial aggregation receptor 1	NM_001080471	3.76693
203766_s_at	LMOD1	leiomodin 1 (smooth muscle)	NM_012134	3.75883
204680_s_at	RAPGEF5	Rap guanine nucleotide exchange factor (GEF) 5	NM_012294	3.73327
241762_at	---	---	---	3.71261
219970_at	GIPC2	GIPC PDZ domain containing family, member 2	NM_017655	3.70177
204072_s_at	FRY	furry homolog (Drosophila)	NM_023037	3.69814
202869_at	OAS1	2',5'-oligoadenylate synthetase 1, 40/46kDa	NM_001032409 /// NM_002534 /// NM_016816	3.69395
224225_s_at	ETV7	ets variant 7	NM_016135	3.69239
202674_s_at	LMO7	LIM domain 7	NM_005358 /// NM_015842	3.69216
228230_at	PRIC285	peroxisomal proliferator-activated receptor A interacting complex 285	NM_001037335 /// NM_033405	3.69094
243167_at	ABCB5	ATP-binding cassette, sub-family B (MDR/TAP), member 5	NM_001163941 /// NM_001163942 /// NM_001163993 /// NM_178559	3.68429
220066_at	NOD2	nucleotide-binding oligomerization domain containing 2	NM_022162	3.6785
206553_at	OAS2	2'-5'-oligoadenylate synthetase 2, 69/71kDa	NM_001032731 /// NM_002535 /// NM_016817	3.67557
223501_at	TNFSF13B	tumor necrosis factor (ligand) superfamily, member 13b	NM_001145645 /// NM_006573	3.67048
218943_s_at	DDX58	DEAD (Asp-Glu-Ala-Asp) box polypeptide 58	NM_014314	3.66371
231179_at	IP6K3	inositol hexakisphosphate kinase 3	NM_001142883 /// NM_054111	3.65837
204702_s_at	NFE2L3	nuclear factor (erythroid-derived 2)-like 3	NM_004289	3.65223
230799_at	LOC100134259	similar to hCG1987718	NR_024452	3.61715
225987_at	STEAP4	STEAP family member 4	NM_024636	3.59756
230036_at	SAMD9L	sterile alpha motif domain containing 9-like	NM_152703	3.57463
205907_s_at	OMD	osteomodulin	NM_005014	3.56448
227006_at	PPP1R14A	protein phosphatase 1, regulatory (inhibitor) subunit 14A	NM_033256	3.55893
228575_at	IL20RB	interleukin 20 receptor beta	NM_144717	3.55857
209755_at	NMNAT2	nicotinamide nucleotide adenylyltransferase 2	NM_015039 /// NM_170706	3.54941
232914_s_at	SYTL2	synaptotagmin-like 2	NM_001162951 /// NM_001162952 /// NM_001162953 /// NM_032379 /// NM_032943 /// N	3.54375
215119_at	MYO16	myosin XVI	NM_015011	3.53148
227803_at	ENPP5	ectonucleotide pyrophosphatase/phosphodiesterase 5 (putative)	NM_021572	3.51849
239979_at	---	---	---	3.51653
204501_at	NOV	nephroblastoma overexpressed gene	NM_002514	3.49249
205234_at	SLC16A4	solute carrier family 16, member 4 (monocarboxylic acid transporter 5)	NM_004696	3.47693
231804_at	RXFP1	relaxin/insulin-like family peptide receptor 1	NM_021634	3.46396
237054_at	ENPP5	ectonucleotide pyrophosphatase/phosphodiesterase 5 (putative)	NM_021572	3.4625
232729_at	---	---	---	3.45664
235643_at	SAMD9L	sterile alpha motif domain containing 9-like	NM_152703	3.45468
225847_at	NCEH1	neutral cholesterol ester hydrolase 1	NM_001146276 /// NM_001146277 /// NM_001146278 /// NM_020792	3.44883
202270_at	GBP1	guanylate binding protein 1, interferon-inducible, 67kDa	NM_002053	3.43906
214059_at	IFI44	Interferon-induced protein 44	NM_006417	3.43788
231577_s_at	GBP1	guanylate binding protein 1, interferon-inducible, 67kDa	NM_002053	3.43026
239380_at	C5orf27	chromosome 5 open reading frame 27	NR_026936	3.43017
209325_s_at	RGS16	regulator of G-protein signaling 16	NM_002928	3.42105
221900_at	COL8A2	collagen, type VIII, alpha 2	NM_005202	3.41959
214329_x_at	TNFSF10	tumor necrosis factor (ligand) superfamily, member 10	NM_001190942 /// NM_001190943 /// NM_003810 /// NR_033994	3.41955
228964_at	PRDM1	PR domain containing 1, with ZNF domain	NM_001198 /// NM_182907	3.41813
204932_at	TNFRSF11B	tumor necrosis factor receptor superfamily, member 11b	NM_002546	3.40984
234219_at	---	---	---	3.40488
227209_at	CNTN1	Contactin 1	NM_001843 /// NM_175038	3.40429
223800_s_at	LIMS3	LIM and senescent cell antigen-like domains 3	NM_033514 /// NR_027467	3.39826
AFFX-HUMISGF3A/M97935_MA_at	STAT1	signal transducer and activator of transcription 1, 91kDa	NM_007315 /// NM_139266	3.39599
219213_at	JAM2	junctional adhesion molecule 2	NM_021219	3.38727
202637_s_at	ICAM1	intercellular adhesion molecule 1	NM_000201	3.38609
230508_at	DKK3	dickkopf homolog 3 (Xenopus laevis)	NM_001018057 /// NM_013253 /// NM_015881	3.3843
205552_s_at	OAS1	2',5'-oligoadenylate synthetase 1, 40/46kDa	NM_001032409 /// NM_002534 /// NM_016816	3.37725
1555801_s_at	ZNF385B	zinc finger protein 385B	NM_001113397 /// NM_001113398 /// NM_152520	3.37569
210015_s_at	MAP2	microtubule-associated protein 2	NM_001039538 /// NM_002374 /// NM_031845 /// NM_031847	3.36735
208436_s_at	IRF7	interferon regulatory factor 7	NM_001572 /// NM_004029 /// NM_004031	3.36567
219949_at	LRRC2	leucine rich repeat containing 2	NM_024512	3.35082
210764_s_at	CYR61	cysteine-rich, angiogenic inducer, 61	NM_001554	3.34277
221680_s_at	ETV7	ets variant 7	NM_016135	3.34266
1569072_s_at	ABCB5	ATP-binding cassette, sub-family B (MDR/TAP), member 5	NM_001163941 /// NM_001163942 /// NM_001163993 /// NM_178559	3.33844
228439_at	BATF2	basic leucine zipper transcription factor, ATF-like 2	NM_138456	3.33801
236865_at	---	---	---	3.33191
1557126_a_at	PLD1	phospholipase D1, phosphatidylcholine-specific	NM_001130081 /// NM_002662	3.31985
201110_s_at	THBS1	thrombospondin 1	NM_003246	3.31827
236539_at	PTPN22	protein tyrosine phosphatase, non-receptor type 22 (lymphoid)	NM_001193431 /// NM_012411 /// NM_015967	3.31466
219874_at	SLC12A8	solute carrier family 12 (potassium/chloride transporters), member 8	NM_001195483 /// NM_024628	3.3118
222486_s_at	ADAMTS1	ADAM metallopeptidase with thrombospondin type 1 motif, 1	NM_006988	3.3115
227084_at	DTNA	dystrobrevin, alpha	NM_001128175 /// NM_001390 /// NM_001391 /// NM_001392 /// NM_032975 /// NM_0329	3.31035
227188_at	C21orf63	chromosome 21 open reading frame 63	NM_058187	3.3045
1555673_at	LOC730755	keratin associated protein 2-4-like	NM_001165252	3.29833
218543_s_at	PARP12	poly (ADP-ribose) polymerase family, member 12	NM_022750	3.28787
228607_at	OAS2	2'-5'-oligoadenylate synthetase 2, 69/71kDa	NM_001032731 /// NM_002535 /// NM_016817	3.28373
208240_s_at	FGF1	fibroblast growth factor 1 (acidic)	NM_000800 /// NM_001144892 /// NM_001144934 /// NM_001144935 /// NM_033136 /// N	3.28264
219593_at	SLC15A3	solute carrier family 15, member 3	NM_016582 /// NR_027391	3.28261
231945_at	FILIP1	filamin A interacting protein 1	NM_015687	3.28209
201109_s_at	THBS1	thrombospondin 1	NM_003246	3.27553
242752_at	---	---	---	3.26556
211726_s_at	FMO2	flavin containing monooxygenase 2 (non-functional)	NM_001460	3.26521
240890_at	LOC643733	caspase 4, apoptosis-related cysteine peptidase pseudogene	NR_034078 /// NR_034079	3.26106
209969_s_at	STAT1	signal transducer and activator of transcription 1, 91kDa	NM_007315 /// NM_139266	3.25458
213640_s_at	LOX	lysyl oxidase	NM_001178102 /// NM_002317	3.24068
208335_s_at	DARC	Duffy blood group, chemokine receptor	NM_001122951 /// NM_002036	3.23981
1555778_a_at	POSTN	periostin, osteoblast specific factor	NM_001135934 /// NM_001135935 /// NM_001135936 /// NM_006475	3.23898
229555_at	GALNT5	UDP-N-acetyl-alpha-D-galactosamine:polypeptide N-acetylgalactosaminyltransferase	NM_014568	3.22924
206118_at	STAT4	signal transducer and activator of transcription 4	NM_003151	3.22642
227487_s_at	SERPINE2	Serpin peptidase inhibitor, clade E (nexin, plasminogen activator inhibitor type	NM_001136528 /// NM_001136530 /// NM_006216	3.22535
225496_s_at	SYTL2	synaptotagmin-like 2	NM_001162951 /// NM_001162952 /// NM_001162953 /// NM_032379 /// NM_032943 /// N	3.22429
219975_x_at	OLAH	oleoyl-ACP hydrolase	NM_001039702 /// NM_018324	3.22232
237187_at	---	---	---	3.22077
238581_at	GBP5	guanylate binding protein 5	NM_001134486 /// NM_052942	3.21902
225647_s_at	CTSC	cathepsin C	NM_001114173 /// NM_001814 /// NM_148170	3.2119
203439_s_at	STC2	stanniocalcin 2	NM_003714	3.21183
229604_at	CMAH	cytidine monophosphate-N-acetylneuraminic acid hydroxylase (CMP-N-acetylneuramin	NR_002174 /// NR_027626	3.20973
205908_s_at	OMD	osteomodulin	NM_005014	3.2021
227202_at	CNTN1	Contactin 1	NM_001843 /// NM_175038	3.2005
236156_at	LIPA /// LOC100509637	lipase A, lysosomal acid, cholesterol esterase /// hypothetical LOC100509637	NM_000235 /// NM_001127605 /// XR_111102 /// XR_114408	3.19852
205108_s_at	APOB	apolipoprotein B (including Ag(x) antigen)	NM_000384	3.19711
210119_at	KCNJ15	potassium inwardly-rectifying channel, subfamily J, member 15	NM_002243 /// NM_170736 /// NM_170737	3.19639
204475_at	MMP1	matrix metallopeptidase 1 (interstitial collagenase)	NM_001145938 /// NM_002421	3.19298
202269_x_at	GBP1	guanylate binding protein 1, interferon-inducible, 67kDa	NM_002053	3.19262
242722_at	LMO7	LIM domain 7	NM_005358 /// NM_015842	3.1846
202638_s_at	ICAM1	intercellular adhesion molecule 1	NM_000201	3.1791
226433_at	RNF157	ring finger protein 157	NM_052916	3.17265
205821_at	KLRK1	killer cell lectin-like receptor subfamily K, member 1	NM_007360	3.1614
1555564_a_at	CFI	complement factor I	NM_000204	3.16127
226550_at	---	---	---	3.15897
225895_at	SYNPO2	synaptopodin 2	NM_001128933 /// NM_001128934 /// NM_133477	3.15866
206522_at	MGAM	maltase-glucoamylase (alpha-glucosidase)	NM_004668	3.1554
220014_at	PRR16	proline rich 16	NM_016644	3.14592
238327_at	ODF3B	outer dense fiber of sperm tails 3B	NM_001014440	3.13691
204845_s_at	ENPEP	glutamyl aminopeptidase (aminopeptidase A)	NM_001977	3.13253
227180_at	ELOVL7	ELOVL family member 7, elongation of long chain fatty acids (yeast)	NM_001104558 /// NM_024930	3.13169
218849_s_at	PPP1R13L	protein phosphatase 1, regulatory (inhibitor) subunit 13 like	NM_001142502 /// NM_006663	3.12705
228051_at	KIAA1244	KIAA1244	NM_020340	3.12701
207547_s_at	FAM107A	family with sequence similarity 107, member A	NM_001076778 /// NM_007177	3.12459
215634_at	---	---	---	3.11971
1559756_at	DKFZp667F0711	hypothetical protein DKFZp667F0711	XR_109003 /// XR_111042 /// XR_114332	3.11061
240050_s_at	---	---	---	3.10624
205776_at	FMO5	flavin containing monooxygenase 5	NM_001144829 /// NM_001144830 /// NM_001461	3.09569
203786_s_at	TPD52L1	tumor protein D52-like 1	NM_001003395 /// NM_001003396 /// NM_001003397 /// NM_003287	3.09543
235061_at	PPM1K	protein phosphatase, Mg2+/Mn2+ dependent, 1K	NM_152542	3.08616
236548_at	GIPC2	GIPC PDZ domain containing family, member 2	NM_017655	3.08394
204596_s_at	STC1	stanniocalcin 1	NM_003155	3.08156
211368_s_at	CASP1	caspase 1, apoptosis-related cysteine peptidase (interleukin 1, beta, convertase	NM_001223 /// NM_033292 /// NM_033293 /// NM_033294 /// NM_033295	3.07742
235004_at	RBM24	RNA binding motif protein 24	NM_001143941 /// NM_001143942 /// NM_153020	3.07742
203828_s_at	IL32	interleukin 32	NM_001012631 /// NM_001012632 /// NM_001012633 /// NM_001012634 /// NM_001012635	3.07653
1570515_a_at	FILIP1	filamin A interacting protein 1	NM_015687	3.07612
236987_at	---	---	---	3.07506
219087_at	ASPN	asporin	NM_001193335 /// NM_017680	3.07308
201108_s_at	THBS1	thrombospondin 1	NM_003246	3.07046
1558636_s_at	ADAMTS5	ADAM metallopeptidase with thrombospondin type 1 motif, 5	NM_007038	3.06223
227458_at	CD274	CD274 molecule	NM_014143	3.05491
236364_at	---	---	---	3.0517
238751_at	---	---	---	3.04855
204385_at	KYNU	kynureninase (L-kynurenine hydrolase)	NM_001032998 /// NM_003937	3.04254
230090_at	GDNF	glial cell derived neurotrophic factor	NM_000514 /// NM_001190468 /// NM_001190469 /// NM_199231	3.04249
243645_at	NFASC	neurofascin	NM_001005388 /// NM_001005389 /// NM_001160331 /// NM_001160332 /// NM_001160333	3.03817
210091_s_at	DTNA	dystrobrevin, alpha	NM_001128175 /// NM_001390 /// NM_001391 /// NM_001392 /// NM_032975 /// NM_0329	3.03325
204830_x_at	PSG5	pregnancy specific beta-1-glycoprotein 5	NM_001130014 /// NM_002781	3.0321
203687_at	CX3CL1	chemokine (C-X3-C motif) ligand 1	NM_002996	3.03154
205505_at	GCNT1	glucosaminyl (N-acetyl) transferase 1, core 2	NM_001097633 /// NM_001097634 /// NM_001097635 /// NM_001097636 /// NM_001490	3.0267
206569_at	IL24	interleukin 24	NM_001185156 /// NM_001185157 /// NM_001185158 /// NM_006850	3.02444
228268_at	FMO2	flavin containing monooxygenase 2 (non-functional)	NM_001460	3.02438
218995_s_at	EDN1	endothelin 1	NM_001168319 /// NM_001955	3.02235
204720_s_at	DNAJC6	DnaJ (Hsp40) homolog, subfamily C, member 6	NM_014787	3.01992
204337_at	RGS4	regulator of G-protein signaling 4	NM_001102445 /// NM_001113380 /// NM_001113381 /// NM_005613	3.01623
202145_at	LY6E	lymphocyte antigen 6 complex, locus E	NM_001127213 /// NM_002346	3.01493
208257_x_at	PSG1	pregnancy specific beta-1-glycoprotein 1	NM_001184825 /// NM_001184826 /// NM_006905	3.0129
229011_at	---	---	---	3.01242
220603_s_at	MCTP2	multiple C2 domains, transmembrane 2	NM_001159643 /// NM_001159644 /// NM_018349	3.00941
206187_at	PTGIR	prostaglandin I2 (prostacyclin) receptor (IP)	NM_000960	3.00737
225105_at	C12orf75	chromosome 12 open reading frame 75	NM_001145199	3.00405
203147_s_at	TRIM14	tripartite motif-containing 14	NM_014788 /// NM_033219 /// NM_033220	2.999
226773_at	---	---	---	2.99477
202430_s_at	PLSCR1	phospholipid scramblase 1	NM_021105	2.9933
229760_at	VEPH1	ventricular zone expressed PH domain homolog 1 (zebrafish)	NM_001167911 /// NM_001167912 /// NM_001167915 /// NM_001167916 /// NM_001167917	2.99176
231001_at	FIBIN	fin bud initiation factor homolog (zebrafish)	NM_203371	2.99088
212224_at	ALDH1A1	aldehyde dehydrogenase 1 family, member A1	NM_000689	2.98837
237192_at	---	---	---	2.98375
227812_at	TNFRSF19	tumor necrosis factor receptor superfamily, member 19	NM_018647 /// NM_148957	2.97128
232263_at	SLC6A15	solute carrier family 6 (neutral amino acid transporter), member 15	NM_001146335 /// NM_018057 /// NM_182767	2.96943
230741_at	---	---	---	2.96754
211367_s_at	CASP1	caspase 1, apoptosis-related cysteine peptidase (interleukin 1, beta, convertase	NM_001223 /// NM_033292 /// NM_033293 /// NM_033294 /// NM_033295	2.96565
202149_at	NEDD9	neural precursor cell expressed, developmentally down-regulated 9	NM_001142393 /// NM_006403 /// NM_182966	2.95929
206376_at	SLC6A15	solute carrier family 6 (neutral amino acid transporter), member 15	NM_001146335 /// NM_018057 /// NM_182767	2.95453
225728_at	SORBS2	sorbin and SH3 domain containing 2	NM_001145670 /// NM_001145671 /// NM_001145672 /// NM_001145673 /// NM_001145674	2.9484
231473_at	LOC100506530	hypothetical LOC100506530	XR_109203 /// XR_111518 /// XR_114861	2.94748
228885_at	MAMDC2	MAM domain containing 2	NM_153267	2.94273
243818_at	SFTA1P	surfactant associated 1 (pseudogene)	NR_027082	2.93946
201288_at	ARHGDIB	Rho GDP dissociation inhibitor (GDI) beta	NM_001175	2.92655
201242_s_at	ATP1B1	ATPase, Na+/K+ transporting, beta 1 polypeptide	NM_001677	2.92539
234066_at	IL1RL1	interleukin 1 receptor-like 1	NM_003856 /// NM_016232	2.91319
215717_s_at	FBN2	fibrillin 2	NM_001999	2.91301
210809_s_at	POSTN	periostin, osteoblast specific factor	NM_001135934 /// NM_001135935 /// NM_001135936 /// NM_006475	2.91181
210029_at	IDO1	indoleamine 2,3-dioxygenase 1	NM_002164	2.90105
207819_s_at	ABCB4	ATP-binding cassette, sub-family B (MDR/TAP), member 4	NM_000443 /// NM_018849 /// NM_018850	2.89883
205691_at	SYNGR3	synaptogyrin 3	NM_004209	2.89541
228152_s_at	DDX60L	DEAD (Asp-Glu-Ala-Asp) box polypeptide 60-like	NM_001012967	2.88885
236640_at	LOC100507165	hypothetical LOC100507165	XR_110530 /// XR_111231 /// XR_114535	2.88634
222162_s_at	ADAMTS1	ADAM metallopeptidase with thrombospondin type 1 motif, 1	NM_006988	2.88288
206385_s_at	ANK3	ankyrin 3, node of Ranvier (ankyrin G)	NM_001149 /// NM_020987	2.88056
209047_at	AQP1	aquaporin 1 (Colton blood group)	NM_001185060 /// NM_001185061 /// NM_001185062 /// NM_198098	2.87324
210662_at	KYNU	kynureninase (L-kynurenine hydrolase)	NM_001032998 /// NM_003937	2.8684
1569566_at	TBC1D1	TBC1 (tre-2/USP6, BUB2, cdc16) domain family, member 1	NM_015173	2.86826
204755_x_at	HLF	hepatic leukemia factor	NM_002126	2.86711
209970_x_at	CASP1	caspase 1, apoptosis-related cysteine peptidase (interleukin 1, beta, convertase	NM_001223 /// NM_033292 /// NM_033293 /// NM_033294 /// NM_033295	2.86693
227145_at	LOXL4	lysyl oxidase-like 4	NM_032211	2.86639
227140_at	INHBA	inhibin, beta A	NM_002192	2.86636
203882_at	IRF9	interferon regulatory factor 9	NM_006084	2.86615
204844_at	ENPEP	glutamyl aminopeptidase (aminopeptidase A)	NM_001977	2.86251
209417_s_at	IFI35	interferon-induced protein 35	NM_005533	2.85911
209324_s_at	RGS16	regulator of G-protein signaling 16	NM_002928	2.85395
1569788_at	ST8SIA1	ST8 alpha-N-acetyl-neuraminide alpha-2,8-sialyltransferase 1	NM_003034	2.85233
203348_s_at	ETV5	ets variant 5	NM_004454	2.85201
1552798_a_at	TLR4	toll-like receptor 4	NM_138554 /// NR_024168 /// NR_024169	2.84997
230214_at	MRVI1	murine retrovirus integration site 1 homolog	NM_001098579 /// NM_001100163 /// NM_001100167 /// NM_130385	2.84153
232080_at	HECW2	HECT, C2 and WW domain containing E3 ubiquitin protein ligase 2	NM_020760	2.83669
226603_at	SAMD9L	sterile alpha motif domain containing 9-like	NM_152703	2.83591
236129_at	GALNT5	UDP-N-acetyl-alpha-D-galactosamine:polypeptide N-acetylgalactosaminyltransferase	NM_014568	2.83378
202150_s_at	NEDD9	neural precursor cell expressed, developmentally down-regulated 9	NM_001142393 /// NM_006403 /// NM_182966	2.83347
1560958_s_at	---	---	---	2.83347
244561_at	---	---	---	2.83292
229625_at	GBP5	guanylate binding protein 5	NM_001134486 /// NM_052942	2.82357
206631_at	PTGER2	prostaglandin E receptor 2 (subtype EP2), 53kDa	NM_000956	2.82346
37892_at	COL11A1	collagen, type XI, alpha 1	NM_001190709 /// NM_001854 /// NM_080629 /// NM_080630	2.81773
209182_s_at	C10orf10	chromosome 10 open reading frame 10	NM_007021	2.8165
213716_s_at	SECTM1	secreted and transmembrane 1	NM_003004	2.81471
241421_at	---	---	---	2.81143
227339_at	RGMB	RGM domain family, member B	NM_001012761	2.8108
226961_at	PRR15	proline rich 15	NM_175887	2.80621
207154_at	DIO3	deiodinase, iodothyronine, type III	NM_001362	2.80413
244323_at	BHLHE22	basic helix-loop-helix family, member e22	NM_152414	2.80327
220655_at	TNIP3	TNFAIP3 interacting protein 3	NM_001128843 /// NM_024873	2.80123
206091_at	MATN3	matrilin 3	NM_002381	2.8003
241898_at	LIPH	lipase, member H	NM_139248	2.80004
204162_at	NDC80	NDC80 homolog, kinetochore complex component (S. cerevisiae)	NM_006101	2.79789
211366_x_at	CASP1	caspase 1, apoptosis-related cysteine peptidase (interleukin 1, beta, convertase	NM_001223 /// NM_033292 /// NM_033293 /// NM_033294 /// NM_033295	2.79519
231769_at	FBXO6	F-box protein 6	NM_018438	2.79493
229092_at	NR2F2	nuclear receptor subfamily 2, group F, member 2	NM_001145155 /// NM_001145156 /// NM_001145157 /// NM_021005	2.7943
202627_s_at	SERPINE1	serpin peptidase inhibitor, clade E (nexin, plasminogen activator inhibitor type	NM_000602 /// NM_001165413	2.79364
212472_at	MICAL2	microtubule associated monoxygenase, calponin and LIM domain containing 2	NM_014632	2.78898
1569403_at	---	---	---	2.78622
217371_s_at	IL15	interleukin 15	NM_000585 /// NM_172174	2.7856
226237_at	COL8A1	collagen, type VIII, alpha 1	NM_001850 /// NM_020351	2.78421
233485_at	---	---	---	2.78305
231705_at	HRSP12	Heat-responsive protein 12	NM_005836	2.78064
212473_s_at	MICAL2	microtubule associated monoxygenase, calponin and LIM domain containing 2	NM_014632	2.7788
235706_at	CPM	carboxypeptidase M	NM_001005502 /// NM_001874 /// NM_198320	2.77843
228285_at	TDRD9	tudor domain containing 9	NM_153046	2.77805
213948_x_at	CADM3	cell adhesion molecule 3	NM_001127173 /// NM_021189	2.77707
205518_s_at	CMAH	cytidine monophosphate-N-acetylneuraminic acid hydroxylase (CMP-N-acetylneuramin	NR_002174 /// NR_027626	2.77272
204298_s_at	LOX	lysyl oxidase	NM_001178102 /// NM_002317	2.77137
205681_at	BCL2A1	BCL2-related protein A1	NM_001114735 /// NM_004049	2.76873
1555812_a_at	ARHGDIB	Rho GDP dissociation inhibitor (GDI) beta	NM_001175	2.76637
236193_at	LOC100506979	hypothetical LOC100506979	XR_108685 /// XR_112844 /// XR_113850	2.76449
205132_at	ACTC1	actin, alpha, cardiac muscle 1	NM_005159	2.76425
209960_at	HGF	hepatocyte growth factor (hepapoietin A; scatter factor)	NM_000601 /// NM_001010931 /// NM_001010932 /// NM_001010933 /// NM_001010934	2.76149
215485_s_at	ICAM1	intercellular adhesion molecule 1	NM_000201	2.76054
236769_at	LOC158402	hypothetical protein LOC158402	---	2.75645
217557_s_at	CPM	Carboxypeptidase M	NM_001005502 /// NM_001874 /// NM_198320	2.75503
237193_s_at	---	---	---	2.75352
239067_s_at	PANX2	pannexin 2	NM_001160300 /// NM_052839 /// NR_027691	2.74936
241418_at	LOC344887	Similar to hCG2041270	NR_033752	2.74737
230499_at	---	---	---	2.74552
1561741_at	---	---	---	2.74528
242879_x_at	---	---	---	2.74113
226824_at	CPXM2	carboxypeptidase X (M14 family), member 2	NM_198148	2.73875
204933_s_at	TNFRSF11B	tumor necrosis factor receptor superfamily, member 11b	NM_002546	2.73775
227948_at	FGD4	FYVE, RhoGEF and PH domain containing 4	NM_139241	2.73636
222123_s_at	HIF3A	hypoxia inducible factor 3, alpha subunit	NM_022462 /// NM_152794 /// NM_152795	2.73487
218211_s_at	MLPH	melanophilin	NM_001042467 /// NM_024101	2.73441
229127_at	JAM2	junctional adhesion molecule 2	NM_021219	2.73438
227677_at	JAK3	Janus kinase 3	NM_000215	2.73157
217197_x_at	N4BP2L1	NEDD4 binding protein 2-like 1	NM_001079691 /// NM_052818	2.73143
229247_at	FBLN7	fibulin 7	NM_001128165 /// NM_153214	2.72879
241601_at	WIPF3	WAS/WASL interacting protein family, member 3	NM_001080529	2.72846
1555786_s_at	C14orf34	chromosome 14 open reading frame 34	NR_026796 /// NR_026797	2.72468
238673_at	---	---	---	2.7205
204754_at	HLF	hepatic leukemia factor	NM_002126	2.71974
201743_at	CD14	CD14 molecule	NM_000591 /// NM_001040021 /// NM_001174104 /// NM_001174105	2.71684
37020_at	CRP	C-reactive protein, pentraxin-related	NM_000567	2.71549
209457_at	DUSP5	dual specificity phosphatase 5	NM_004419	2.71399
232068_s_at	TLR4	toll-like receptor 4	NM_138554 /// NR_024168 /// NR_024169	2.71263
203726_s_at	LAMA3	laminin, alpha 3	NM_000227 /// NM_001127717 /// NM_001127718 /// NM_198129	2.71172
239012_at	RNF144B	Ring finger protein 144B	NM_182757	2.71031
1558881_at	LOC145820	hypothetical LOC145820	NR_027132 /// NR_027133	2.7097
239761_at	GCNT1	glucosaminyl (N-acetyl) transferase 1, core 2	NM_001097633 /// NM_001097634 /// NM_001097635 /// NM_001097636 /// NM_001490	2.70722
227486_at	NT5E	5'-nucleotidase, ecto (CD73)	NM_002526	2.70346
208191_x_at	PSG4	pregnancy specific beta-1-glycoprotein 4	NM_002780 /// NM_213633	2.70143
228010_at	PPP2R2C	protein phosphatase 2, regulatory subunit B, gamma	NM_020416 /// NM_181876	2.70099
219454_at	EGFL6	EGF-like-domain, multiple 6	NM_001167890 /// NM_015507	2.69912
228080_at	LAYN	layilin	NM_178834	2.69765
229968_at	---	---	---	2.69523
210073_at	ST8SIA1	ST8 alpha-N-acetyl-neuraminide alpha-2,8-sialyltransferase 1	NM_003034	2.69389
243813_at	---	---	---	2.69376
235157_at	---	---	---	2.69326
203236_s_at	LGALS9	lectin, galactoside-binding, soluble, 9	NM_002308 /// NM_009587 /// NR_024043	2.69305
209277_at	TFPI2	tissue factor pathway inhibitor 2	NM_006528	2.69301
1558105_a_at	---	---	---	2.69052
235463_s_at	LASS6	LAG1 homolog, ceramide synthase 6	NM_203463	2.69018
224399_at	PDCD1LG2	programmed cell death 1 ligand 2	NM_025239	2.68857
238326_at	ODF3B	outer dense fiber of sperm tails 3B	NM_001014440	2.68785
225721_at	SYNPO2	synaptopodin 2	NM_001128933 /// NM_001128934 /// NM_133477	2.68751
219888_at	SPAG4	sperm associated antigen 4	NM_003116	2.68579
227760_at	IGFBPL1	insulin-like growth factor binding protein-like 1	NM_001007563	2.68453
205098_at	CCR1	chemokine (C-C motif) receptor 1	NM_001295	2.68201
220565_at	CCR10	chemokine (C-C motif) receptor 10	NM_016602	2.68102
225646_at	CTSC	cathepsin C	NM_001114173 /// NM_001814 /// NM_148170	2.67789
200606_at	DSP	desmoplakin	NM_001008844 /// NM_004415	2.67778
215870_s_at	PLA2G5	phospholipase A2, group V	NM_000929	2.67695
204502_at	SAMHD1	SAM domain and HD domain 1	NM_015474	2.67594
201860_s_at	PLAT	plasminogen activator, tissue	NM_000930 /// NM_033011	2.67488
203790_s_at	HRSP12	heat-responsive protein 12	NM_005836	2.67308
206023_at	NMU	neuromedin U	NM_006681	2.67011
1554867_a_at	PRR16	proline rich 16	NM_016644	2.66961
229641_at	CCBE1	collagen and calcium binding EGF domains 1	NM_133459	2.66757
206070_s_at	EPHA3	EPH receptor A3	NM_005233 /// NM_182644	2.6628
209583_s_at	CD200	CD200 molecule	NM_001004196 /// NM_005944	2.66183
214587_at	COL8A1	collagen, type VIII, alpha 1	NM_001850 /// NM_020351	2.66123
235518_at	SLC8A1	solute carrier family 8 (sodium/calcium exchanger), member 1	NM_001112800 /// NM_001112801 /// NM_001112802 /// NM_021097	2.66052
228367_at	ALPK2	alpha-kinase 2	NM_052947	2.65986
1566734_at	LOC283454	hypothetical protein LOC283454	---	2.65936
218345_at	TMEM176A	transmembrane protein 176A	NM_018487	2.65252
210663_s_at	KYNU	kynureninase (L-kynurenine hydrolase)	NM_001032998 /// NM_003937	2.65237
207291_at	PRRG4	proline rich Gla (G-carboxyglutamic acid) 4 (transmembrane)	NM_024081	2.65141
230184_at	---	---	---	2.65122
216874_at	DKFZp686O1327	Hypothetical gene supported by BC043549; BX648102	NR_033870	2.64442
231986_at	RIMS1	regulating synaptic membrane exocytosis 1	NM_001168407 /// NM_001168408 /// NM_001168409 /// NM_001168410 /// NM_001168411	2.64165
1555497_a_at	CYP4B1	cytochrome P450, family 4, subfamily B, polypeptide 1	NM_000779 /// NM_001099772	2.64127
222868_s_at	IL18BP	interleukin 18 binding protein	NM_001039659 /// NM_001039660 /// NM_001145055 /// NM_001145057 /// NM_173042	2.63692
204070_at	RARRES3	retinoic acid receptor responder (tazarotene induced) 3	NM_004585	2.63317
209994_s_at	ABCB1 /// ABCB4	ATP-binding cassette, sub-family B (MDR/TAP), member 1 /// ATP-binding cassette,	NM_000443 /// NM_000927 /// NM_018849 /// NM_018850	2.62878
209594_x_at	PSG9	pregnancy specific beta-1-glycoprotein 9	NM_002784	2.62622
235019_at	CPM	carboxypeptidase M	NM_001005502 /// NM_001874 /// NM_198320	2.62567
212950_at	GPR116	G protein-coupled receptor 116	NM_001098518 /// NM_015234	2.62451
228653_at	SAMD5	sterile alpha motif domain containing 5	NM_001030060	2.62409
229021_at	MCTP2	multiple C2 domains, transmembrane 2	NM_001159643 /// NM_001159644 /// NM_018349	2.62393
1555318_at	HIF3A	hypoxia inducible factor 3, alpha subunit	NM_022462 /// NM_152794 /// NM_152795	2.62332
223316_at	CCDC3	coiled-coil domain containing 3	NM_031455	2.62136
226492_at	SEMA6D	sema domain, transmembrane domain (TM), and cytoplasmic domain, (semaphorin) 6D	NM_020858 /// NM_024966 /// NM_153616 /// NM_153617 /// NM_153618 /// NM_153619	2.62134
209312_x_at	HLA-DRB1 /// HLA-DRB4 /// HLA-DRB5	major histocompatibility complex, class II, DR beta 1 /// major histocompatibili	NM_002124 /// NM_002125 /// NM_021983	2.62079
232805_at	---	---	---	2.62004
241455_at	C6orf132	chromosome 6 open reading frame 132	NM_001164446	2.60847
231678_s_at	ADH4	alcohol dehydrogenase 4 (class II), pi polypeptide	NM_000670	2.60709
231817_at	USP53	ubiquitin specific peptidase 53	NM_019050	2.60542
236201_at	---	---	---	2.60362
240076_at	---	---	---	2.60341
222722_at	OGN	osteoglycin	NM_014057 /// NM_033014	2.60337
235574_at	GBP4	guanylate binding protein 4	NM_052941	2.60335
227115_at	LOC100506870 /// LOC100509475	hypothetical LOC100506870 /// hypothetical LOC100509475	XR_110519 /// XR_110520 /// XR_111224 /// XR_111225 /// XR_114523 /// XR_114524	2.59997
1553436_at	MUC19	mucin 19, oligomeric	XR_110350 /// XR_111291 /// XR_114584	2.59943
243843_at	N4BP2L1	NEDD4 binding protein 2-like 1	NM_001079691 /// NM_052818	2.59728
1552502_s_at	RHBDL2	rhomboid, veinlet-like 2 (Drosophila)	NM_017821	2.5943
205862_at	GREB1	growth regulation by estrogen in breast cancer 1	NM_014668 /// NM_033090 /// NM_148903	2.59339
234233_s_at	---	---	---	2.59295
234296_s_at	TEX11	testis expressed 11	NM_001003811 /// NM_031276	2.59105
232517_s_at	PRIC285	peroxisomal proliferator-activated receptor A interacting complex 285	NM_001037335 /// NM_033405	2.58503
206027_at	S100A3	S100 calcium binding protein A3	NM_002960	2.58062
1556069_s_at	HIF3A	hypoxia inducible factor 3, alpha subunit	NM_022462 /// NM_152794 /// NM_152795	2.58033
223734_at	C4orf49	chromosome 4 open reading frame 49	NM_032623	2.5741
224367_at	BEX2	brain expressed X-linked 2	NM_001168399 /// NM_001168400 /// NM_001168401 /// NM_032621	2.57398
205289_at	BMP2	bone morphogenetic protein 2	NM_001200	2.57238
210611_s_at	DTNA	dystrobrevin, alpha	NM_001128175 /// NM_001390 /// NM_001391 /// NM_001392 /// NM_032975 /// NM_0329	2.56777
228153_at	RNF144B	ring finger protein 144B	NM_182757	2.56737
1559067_a_at	---	---	---	2.56616
209546_s_at	APOL1	apolipoprotein L, 1	NM_001136540 /// NM_001136541 /// NM_003661 /// NM_145343	2.56544
209946_at	VEGFC	vascular endothelial growth factor C	NM_005429	2.56491
207092_at	LEP	leptin	NM_000230	2.56409
1556325_at	FILIP1	filamin A interacting protein 1	NM_015687	2.5637
213375_s_at	N4BP2L1	NEDD4 binding protein 2-like 1	NM_001079691 /// NM_052818	2.5636
203934_at	KDR	kinase insert domain receptor (a type III receptor tyrosine kinase)	NM_002253	2.56219
227253_at	CP	ceruloplasmin (ferroxidase)	NM_000096	2.56173
208425_s_at	TANC2	tetratricopeptide repeat, ankyrin repeat and coiled-coil containing 2	NM_025185	2.56156
221921_s_at	CADM3	cell adhesion molecule 3	NM_001127173 /// NM_021189	2.56102
205569_at	LAMP3	lysosomal-associated membrane protein 3	NM_014398	2.55626
217202_s_at	GLUL	glutamate-ammonia ligase	NM_001033044 /// NM_001033056 /// NM_002065	2.55553
232795_at	---	---	---	2.55478
236102_at	LOC100126784	Hypothetical LOC100126784	NR_015384	2.55138
213338_at	TMEM158	transmembrane protein 158 (gene/pseudogene)	NM_015444	2.54597
205051_s_at	KIT	v-kit Hardy-Zuckerman 4 feline sarcoma viral oncogene homolog	NM_000222 /// NM_001093772	2.54523
214022_s_at	IFITM1	interferon induced transmembrane protein 1 (9-27)	NM_003641	2.54304
243805_at	CCBE1	collagen and calcium binding EGF domains 1	NM_133459	2.5408
229622_at	FAM132B	family with sequence similarity 132, member B	XM_001130886 /// XM_001714385 /// XM_003119882	2.538
204279_at	PSMB9	proteasome (prosome, macropain) subunit, beta type, 9 (large multifunctional pep	NM_002800	2.53433
214906_x_at	N4BP2L1	NEDD4 binding protein 2-like 1	NM_001079691 /// NM_052818	2.5343
210511_s_at	INHBA	inhibin, beta A	NM_002192	2.53334
216005_at	TNC	Tenascin C	NM_002160	2.5321
235488_at	RASL10B	RAS-like, family 10, member B	NM_033315	2.53131
223235_s_at	SMOC2	SPARC related modular calcium binding 2	NM_001166412 /// NM_022138	2.53124
235183_at	---	---	---	2.52903
209770_at	BTN3A1	butyrophilin, subfamily 3, member A1	NM_001145008 /// NM_001145009 /// NM_007048 /// NM_194441	2.52706
224701_at	PARP14	poly (ADP-ribose) polymerase family, member 14	NM_017554	2.5246
235548_at	APCDD1L	adenomatosis polyposis coli down-regulated 1-like	NM_153360	2.52158
208106_x_at	PSG6	pregnancy specific beta-1-glycoprotein 6	NM_001031850 /// NM_002782	2.52093
214887_at	N4BP2L1	NEDD4 binding protein 2-like 1	NM_001079691 /// NM_052818	2.51741
213831_at	HLA-DQA1	major histocompatibility complex, class II, DQ alpha 1	NM_002122	2.5173
221933_at	NLGN4X	neuroligin 4, X-linked	NM_020742 /// NM_181332	2.51703
227320_at	FAM101A	family with sequence similarity 101, member A	NM_181709	2.51657
1554195_a_at	C5orf46	chromosome 5 open reading frame 46	NM_206966	2.51438
226953_at	CADM3 /// DARC	cell adhesion molecule 3 /// Duffy blood group, chemokine receptor	NM_001122951 /// NM_001127173 /// NM_002036 /// NM_021189	2.51117
221060_s_at	TLR4	toll-like receptor 4	NM_138554 /// NR_024168 /// NR_024169	2.51098
209846_s_at	BTN3A2	butyrophilin, subfamily 3, member A2	NM_001197246 /// NM_001197247 /// NM_001197248 /// NM_001197249 /// NM_007047	2.50848
233822_x_at	---	---	---	2.5083
226302_at	ATP8B1	ATPase, aminophospholipid transporter, class I, type 8B, member 1	NM_005603	2.5083
219691_at	SAMD9	sterile alpha motif domain containing 9	NM_001193307 /// NM_017654	2.50806
211990_at	HLA-DPA1	major histocompatibility complex, class II, DP alpha 1	NM_033554	2.50784
220432_s_at	CYP39A1	cytochrome P450, family 39, subfamily A, polypeptide 1	NM_016593	2.50781
1553132_a_at	TC2N	tandem C2 domains, nuclear	NM_001128595 /// NM_001128596 /// NM_152332	2.50686
242324_x_at	CCBE1	collagen and calcium binding EGF domains 1	NM_133459	2.50452
1558034_s_at	CP	ceruloplasmin (ferroxidase)	NM_000096	2.5037
206060_s_at	PTPN22	protein tyrosine phosphatase, non-receptor type 22 (lymphoid)	NM_001193431 /// NM_012411 /// NM_015967	2.50235
217388_s_at	KYNU	kynureninase (L-kynurenine hydrolase)	NM_001032998 /// NM_003937	2.50081
227081_at	DNALI1	dynein, axonemal, light intermediate chain 1	NM_003462	2.5001
205174_s_at	QPCT	glutaminyl-peptide cyclotransferase	NM_012413	2.49844
221577_x_at	GDF15	growth differentiation factor 15	NM_004864	2.49746
1552900_a_at	MGC34034	hypothetical protein MGC34034	NR_027029 /// NR_027030	2.49108
233234_at	KCTD16	potassium channel tetramerisation domain containing 16	NM_020768	2.48889
202551_s_at	CRIM1	cysteine rich transmembrane BMP regulator 1 (chordin-like)	NM_016441	2.48778
1554784_at	CNTN1	contactin 1	NM_001843 /// NM_175038	2.48515
205225_at	ESR1	estrogen receptor 1	NM_000125 /// NM_001122740 /// NM_001122741 /// NM_001122742	2.4836
231867_at	ODZ2	odz, odd Oz/ten-m homolog 2 (Drosophila)	NM_001122679	2.48311
214282_at	---	---	---	2.48072
243929_at	---	---	---	2.47957
223220_s_at	PARP9	poly (ADP-ribose) polymerase family, member 9	NM_001146102 /// NM_001146103 /// NM_001146104 /// NM_001146105 /// NM_001146106	2.4789
212444_at	---	---	---	2.47792
204846_at	CP	ceruloplasmin (ferroxidase)	NM_000096	2.47746
201149_s_at	TIMP3	TIMP metallopeptidase inhibitor 3	NM_000362	2.47672
206271_at	TLR3	toll-like receptor 3	NM_003265	2.47609
211506_s_at	IL8	interleukin 8	NM_000584	2.47055
227688_at	LRCH2	leucine-rich repeats and calponin homology (CH) domain containing 2	NM_020871	2.46799
204584_at	L1CAM	L1 cell adhesion molecule	NM_000425 /// NM_001143963 /// NM_024003	2.46698
233194_at	---	---	---	2.46683
201107_s_at	THBS1	thrombospondin 1	NM_003246	2.46553
207386_at	CYP7B1	cytochrome P450, family 7, subfamily B, polypeptide 1	NM_004820	2.4648
229569_at	---	---	---	2.4617
201690_s_at	TPD52	tumor protein D52	NM_001025252 /// NM_001025253 /// NM_005079	2.45773
203645_s_at	CD163	CD163 molecule	NM_004244 /// NM_203416	2.45702
215193_x_at	HLA-DRB1 /// HLA-DRB3 /// HLA-DRB4	major histocompatibility complex, class II, DR beta 1 /// major histocompatibili	NM_002124 /// NM_021983 /// NM_022555	2.45234
223655_at	CD163L1	CD163 molecule-like 1	NM_174941	2.45231
203811_s_at	DNAJB4	DnaJ (Hsp40) homolog, subfamily B, member 4	NM_007034	2.45216
211695_x_at	MUC1	mucin 1, cell surface associated	NM_001018016 /// NM_001018017 /// NM_001044390 /// NM_001044391 /// NM_001044392	2.45046
230559_x_at	FGD4	FYVE, RhoGEF and PH domain containing 4	NM_139241	2.44859
208607_s_at	SAA1 /// SAA2	serum amyloid A1 /// serum amyloid A2	NM_000331 /// NM_001127380 /// NM_001178006 /// NM_030754 /// NM_199161	2.44667
238332_at	ANKRD29	ankyrin repeat domain 29	NM_173505	2.44637
201147_s_at	TIMP3	TIMP metallopeptidase inhibitor 3	NM_000362	2.44533
227307_at	TSPAN18	tetraspanin 18	NM_130783	2.44422
231703_s_at	ADH4	Alcohol dehydrogenase 4 (class II), pi polypeptide	NM_000670	2.442
210665_at	TFPI	tissue factor pathway inhibitor (lipoprotein-associated coagulation inhibitor)	NM_001032281 /// NM_006287	2.44181
242809_at	IL1RL1	interleukin 1 receptor-like 1	NM_003856 /// NM_016232	2.4416
202274_at	ACTG2	actin, gamma 2, smooth muscle, enteric	NM_001615	2.44154
211677_x_at	CADM3	cell adhesion molecule 3	NM_001127173 /// NM_021189	2.44087
215049_x_at	CD163	CD163 molecule	NM_004244 /// NM_203416	2.4407
243403_x_at	CPM	carboxypeptidase M	NM_001005502 /// NM_001874 /// NM_198320	2.43825
202241_at	TRIB1	tribbles homolog 1 (Drosophila)	NM_025195	2.43713
203895_at	PLCB4	phospholipase C, beta 4	NM_000933 /// NM_001172646 /// NM_182797	2.43652
224916_at	TMEM173	transmembrane protein 173	NM_198282	2.43566
1558662_s_at	BANK1	B-cell scaffold protein with ankyrin repeats 1	NM_001083907 /// NM_001127507 /// NM_017935	2.43493
219414_at	CLSTN2	calsyntenin 2	NM_022131	2.43286
218717_s_at	LEPREL1	leprecan-like 1	NM_001134418 /// NM_018192	2.43173
207220_at	ART4	ADP-ribosyltransferase 4 (Dombrock blood group)	NM_021071	2.43016
227556_at	NME7	non-metastatic cells 7, protein expressed in (nucleoside-diphosphate kinase)	NM_013330 /// NM_197972	2.42983
228910_at	---	---	---	2.42875
205798_at	IL7R	interleukin 7 receptor	NM_002185	2.4272
230695_s_at	RSPH9	radial spoke head 9 homolog (Chlamydomonas)	NM_001193341 /// NM_152732	2.4266
229552_at	LOC283454	hypothetical protein LOC283454	---	2.42529
243357_at	NEGR1	neuronal growth regulator 1	NM_173808	2.42438
227828_s_at	FAM176A	family with sequence similarity 176, member A	NM_001135032 /// NM_032181	2.4241
230720_at	RNF182	ring finger protein 182	NM_001165032 /// NM_001165033 /// NM_001165034 /// NM_152737	2.42381
AFFX-HUMISGF3A/M97935_MB_at	STAT1	signal transducer and activator of transcription 1, 91kDa	NM_007315 /// NM_139266	2.42359
237538_at	---	---	---	2.42334
243264_s_at	C8orf44 /// SGK3	chromosome 8 open reading frame 44 /// serum/glucocorticoid regulated kinase fam	NM_001033578 /// NM_013257 /// NM_019607 /// NM_170709	2.42283
233882_s_at	SEMA6D	sema domain, transmembrane domain (TM), and cytoplasmic domain, (semaphorin) 6D	NM_020858 /// NM_024966 /// NM_153616 /// NM_153617 /// NM_153618 /// NM_153619	2.41853
201601_x_at	IFITM1	interferon induced transmembrane protein 1 (9-27)	NM_003641	2.41848
231183_s_at	JAG1	Jagged 1 (Alagille syndrome)	NM_000214	2.41756
1565890_at	---	---	---	2.416
241765_at	CPM	carboxypeptidase M	NM_001005502 /// NM_001874 /// NM_198320	2.4149
212613_at	BTN3A2	butyrophilin, subfamily 3, member A2	NM_001197246 /// NM_001197247 /// NM_001197248 /// NM_001197249 /// NM_007047	2.41334
240509_s_at	GREM2	gremlin 2	NM_022469	2.41045
242321_at	PTPN14	protein tyrosine phosphatase, non-receptor type 14	NM_005401	2.40834
1562610_at	---	---	---	2.40818
212975_at	DENND3	DENN/MADD domain containing 3	NM_014957	2.40635
210147_at	ART3	ADP-ribosyltransferase 3	NM_001130016 /// NM_001130017 /// NM_001179	2.40495
241733_at	C18orf54	Chromosome 18 open reading frame 54	NM_173529	2.40444
225894_at	SYNPO2	synaptopodin 2	NM_001128933 /// NM_001128934 /// NM_133477	2.40285
236172_at	LTB4R	leukotriene B4 receptor	NM_001143919 /// NM_181657	2.40099
1552712_a_at	NMNAT2	nicotinamide nucleotide adenylyltransferase 2	NM_015039 /// NM_170706	2.4008
229868_s_at	GDF15	Growth differentiation factor 15	NM_004864	2.3997
227807_at	PARP9	poly (ADP-ribose) polymerase family, member 9	NM_001146102 /// NM_001146103 /// NM_001146104 /// NM_001146105 /// NM_001146106	2.39919
1553559_at	TMEM171	transmembrane protein 171	NM_001161342 /// NM_173490	2.39755
203904_x_at	CD82	CD82 molecule	NM_001024844 /// NM_002231	2.39752
205602_x_at	PSG7	pregnancy specific beta-1-glycoprotein 7 (gene/pseudogene)	NM_002783	2.39546
1557523_at	ATP6AP1L	ATPase, H+ transporting, lysosomal accessory protein 1-like	NM_001017971	2.3954
1555852_at	LOC100507463	hypothetical LOC100507463	XR_108622 /// XR_108623 /// XR_108624 /// XR_108625 /// XR_108626 /// XR_110803	2.39405
204542_at	ST6GALNAC2	ST6 (alpha-N-acetyl-neuraminyl-2,3-beta-galactosyl-1,3)-N-acetylgalactosaminide	NM_006456	2.39156
225582_at	ITPRIP	inositol 1,4,5-triphosphate receptor interacting protein	NM_033397	2.39109
223781_x_at	ADH4	alcohol dehydrogenase 4 (class II), pi polypeptide	NM_000670	2.38825
205692_s_at	CD38	CD38 molecule	NM_001775	2.38386
230188_at	NIPAL4	NIPA-like domain containing 4	NM_001099287 /// NM_001172292	2.38368
226847_at	FST	follistatin	NM_006350 /// NM_013409	2.38359
212657_s_at	IL1RN	interleukin 1 receptor antagonist	NM_000577 /// NM_173841 /// NM_173842 /// NM_173843	2.38297
206100_at	CPM	carboxypeptidase M	NM_001005502 /// NM_001874 /// NM_198320	2.38225
208025_s_at	HMGA2	high mobility group AT-hook 2	NM_003483 /// NM_003484	2.38214
230242_at	NFASC	neurofascin	NM_001005388 /// NM_001005389 /// NM_001160331 /// NM_001160332 /// NM_001160333	2.38199
236656_s_at	LOC100288911	hypothetical LOC100288911	XR_108260 /// XR_109968 /// XR_115525	2.38161
218730_s_at	OGN	osteoglycin	NM_014057 /// NM_033014	2.38105
219134_at	ELTD1	EGF, latrophilin and seven transmembrane domain containing 1	NM_022159	2.37768
236513_at	---	---	---	2.37756
242835_s_at	LOC728730	Hypothetical LOC728730	XR_109973 /// XR_112311 /// XR_115530	2.37706
1557286_at	---	---	---	2.37687
225911_at	NPNT	nephronectin	NM_001033047 /// NM_001184690 /// NM_001184691 /// NM_001184692 /// NM_001184693	2.37514
205741_s_at	DTNA	dystrobrevin, alpha	NM_001128175 /// NM_001390 /// NM_001391 /// NM_001392 /// NM_032975 /// NM_0329	2.37456
208451_s_at	C4A /// C4B /// LOC100509001	complement component 4A (Rodgers blood group) /// complement component 4B (Chido	NM_001002029 /// NM_007293 /// XM_003120291 /// XM_003120292	2.37144
203349_s_at	ETV5	ets variant 5	NM_004454	2.36751
223836_at	FGFBP2	fibroblast growth factor binding protein 2	NM_031950	2.36309
1557079_at	ITGBL1	Integrin, beta-like 1 (with EGF-like repeat domains)	NM_004791	2.36306
220532_s_at	TMEM176B	transmembrane protein 176B	NM_001101311 /// NM_001101312 /// NM_001101314 /// NM_014020	2.36194
218424_s_at	STEAP3	STEAP family member 3	NM_001008410 /// NM_018234 /// NM_182915	2.36019
241782_at	NEBL	nebulette	NM_001173484 /// NM_006393 /// NM_213569	2.35952
212998_x_at	HLA-DQB1 /// LOC100133583	major histocompatibility complex, class II, DQ beta 1 /// HLA class II histocomp	NM_002123 /// XM_001714067 /// XM_001714074	2.35869
220104_at	ZC3HAV1	zinc finger CCCH-type, antiviral 1	NM_020119 /// NM_024625	2.35758
213436_at	CNR1	cannabinoid receptor 1 (brain)	NM_001160226 /// NM_001160258 /// NM_001160259 /// NM_001160260 /// NM_016083 //	2.35588
236657_at	LOC100288911	hypothetical LOC100288911	XR_108260 /// XR_109968 /// XR_115525	2.35579
243711_at	---	---	---	2.3527
220049_s_at	PDCD1LG2	programmed cell death 1 ligand 2	NM_025239	2.35171
216598_s_at	CCL2	chemokine (C-C motif) ligand 2	NM_002982	2.35007
1560739_a_at	---	---	---	2.34975
209738_x_at	PSG6	pregnancy specific beta-1-glycoprotein 6	NM_001031850 /// NM_002782	2.34882
210168_at	C6	complement component 6	NM_000065 /// NM_001115131	2.34857
211806_s_at	KCNJ15	potassium inwardly-rectifying channel, subfamily J, member 15	NM_002243 /// NM_170736 /// NM_170737	2.34823
243576_at	---	---	---	2.34771
1553194_at	NEGR1	neuronal growth regulator 1	NM_173808	2.34615
40665_at	FMO3	flavin containing monooxygenase 3	NM_001002294 /// NM_006894	2.34567
204320_at	COL11A1	collagen, type XI, alpha 1	NM_001190709 /// NM_001854 /// NM_080629 /// NM_080630	2.34498
36711_at	MAFF	v-maf musculoaponeurotic fibrosarcoma oncogene homolog F (avian)	NM_001161572 /// NM_001161573 /// NM_001161574 /// NM_012323	2.34462
228557_at	L3MBTL4	l(3)mbt-like 4 (Drosophila)	NM_173464	2.34354
219434_at	TREM1	triggering receptor expressed on myeloid cells 1	NM_018643	2.34153
231807_at	KIAA1217	KIAA1217	NM_001098500 /// NM_001098501 /// NM_019590	2.34011
203528_at	SEMA4D	sema domain, immunoglobulin domain (Ig), transmembrane domain (TM) and short cyt	NM_001142287 /// NM_006378	2.33795
206693_at	IL7	interleukin 7	NM_000880	2.33634
208121_s_at	PTPRO	protein tyrosine phosphatase, receptor type, O	NM_002848 /// NM_030667 /// NM_030668 /// NM_030669 /// NM_030670 /// NM_030671	2.33633
231856_at	KIAA1244	KIAA1244	NM_020340	2.33435
204030_s_at	IQCJ-SCHIP1 /// SCHIP1	IQ motif containing J-schwannomin interacting protein 1 read-through transcript	NM_001197107 /// NM_001197108 /// NM_001197109 /// NM_001197113 /// NM_001197114	2.33412
1559883_s_at	SAMHD1	SAM domain and HD domain 1	NM_015474	2.33028
205549_at	PCP4	Purkinje cell protein 4	NM_006198	2.32967
236957_at	CDCA2	cell division cycle associated 2	NM_152562	2.32597
244708_at	FLJ33996	hypothetical protein FLJ33996	XR_110352 /// XR_111288 /// XR_114598	2.32493
206116_s_at	TPM1	tropomyosin 1 (alpha)	NM_000366 /// NM_001018004 /// NM_001018005 /// NM_001018006 /// NM_001018007 //	2.32493
222857_s_at	KCNMB4	potassium large conductance calcium-activated channel, subfamily M, beta member	NM_014505	2.32437
208012_x_at	SP110	SP110 nuclear body protein	NM_001185015 /// NM_004509 /// NM_004510 /// NM_080424	2.32271
52651_at	COL8A2	collagen, type VIII, alpha 2	NM_005202	2.32026
218094_s_at	DBNDD2 /// SYS1 /// SYS1-DBNDD2	dysbindin (dystrobrevin binding protein 1) domain containing 2 /// SYS1 Golgi-lo	NM_001048221 /// NM_001048222 /// NM_001048223 /// NM_001048224 /// NM_001048225	2.32006
239827_at	C13orf15	Chromosome 13 open reading frame 15	NM_014059	2.31945
213035_at	ANKRD28	ankyrin repeat domain 28	NM_001195098 /// NM_001195099 /// NM_015199	2.3181
225801_at	---	---	---	2.31679
226523_at	TAGLN	transgelin	NM_001001522 /// NM_003186	2.31545
219202_at	RHBDF2	rhomboid 5 homolog 2 (Drosophila)	NM_001005498 /// NM_024599	2.31434
201243_s_at	ATP1B1	ATPase, Na+/K+ transporting, beta 1 polypeptide	NM_001677	2.31309
203836_s_at	MAP3K5	mitogen-activated protein kinase kinase kinase 5	NM_005923	2.31306
209640_at	PML	promyelocytic leukemia	NM_002675 /// NM_033238 /// NM_033239 /// NM_033240 /// NM_033244 /// NM_033246	2.31288
206513_at	AIM2	absent in melanoma 2	NM_004833	2.31237
1561775_at	---	---	---	2.31078
220783_at	MMP27	matrix metallopeptidase 27	NM_022122	2.31049
1554097_a_at	LOC554202	hypothetical LOC554202	NR_027054	2.30999
235226_at	CDK19	cyclin-dependent kinase 19	NM_015076	2.30848
239153_at	HOTAIR	hox transcript antisense RNA (non-protein coding)	NR_003716	2.30766
221610_s_at	STAP2	signal transducing adaptor family member 2	NM_001013841 /// NM_017720	2.30748
215300_s_at	FMO5	flavin containing monooxygenase 5	NM_001144829 /// NM_001144830 /// NM_001461	2.30681
220301_at	CCDC102B	coiled-coil domain containing 102B	NM_001093729 /// NM_024781	2.30659
203989_x_at	F2R	coagulation factor II (thrombin) receptor	NM_001992	2.30628
235635_at	ARHGAP5	Rho GTPase activating protein 5	NM_001030055 /// NM_001173	2.30587
235050_at	SLC2A12	solute carrier family 2 (facilitated glucose transporter), member 12	NM_145176	2.30498
230083_at	USP53	ubiquitin specific peptidase 53	NM_019050	2.3027
225720_at	SYNPO2	synaptopodin 2	NM_001128933 /// NM_001128934 /// NM_133477	2.30182
239548_at	NEGR1	neuronal growth regulator 1	NM_173808	2.30063
243109_at	MCTP2	multiple C2 domains, transmembrane 2	NM_001159643 /// NM_001159644 /// NM_018349	2.3004
232270_at	C9orf3	Chromosome 9 open reading frame 3	NM_001193329 /// NM_001193330 /// NM_001193331 /// NM_032823	2.29694
206528_at	TRPC6	transient receptor potential cation channel, subfamily C, member 6	NM_004621	2.29527
243946_at	SMOC2	SPARC related modular calcium binding 2	NM_001166412 /// NM_022138	2.2943
235556_at	C5orf41	chromosome 5 open reading frame 41	NM_001168393 /// NM_001168394 /// NM_153607	2.29065
227314_at	ITGA2	integrin, alpha 2 (CD49B, alpha 2 subunit of VLA-2 receptor)	NM_002203	2.2892
232289_at	KCNJ12	potassium inwardly-rectifying channel, subfamily J, member 12	NM_021012	2.28811
210330_at	SGCD	sarcoglycan, delta (35kDa dystrophin-associated glycoprotein)	NM_000337 /// NM_001128209 /// NM_172244	2.28777
202902_s_at	CTSS	cathepsin S	NM_004079	2.28648
237591_at	NCRNA00173	non-protein coding RNA 173	NR_027345 /// NR_027346	2.28617
212573_at	ENDOD1	endonuclease domain containing 1	NM_015036	2.28389
229233_at	NRG3	neuregulin 3	NM_001010848 /// NM_001165972 /// NM_001165973	2.28376
235549_at	RNF144B	ring finger protein 144B	NM_182757	2.28326
221978_at	HLA-F	major histocompatibility complex, class I, F	NM_001098478 /// NM_001098479 /// NM_018950	2.28304
226388_at	TCEA3	transcription elongation factor A (SII), 3	NM_003196	2.28242
232226_at	LRRC4C	leucine rich repeat containing 4C	NM_020929	2.28152
230127_at	---	---	---	2.28009
244379_at	ANO7L1	anoctamin 7-like 1	XM_001714143 /// XM_002342033 /// XM_002347515	2.27962
226982_at	ELL2	elongation factor, RNA polymerase II, 2	NM_012081	2.27905
204753_s_at	HLF	hepatic leukemia factor	NM_002126	2.27781
228554_at	PGR	progesterone receptor	NM_000926	2.27772
202307_s_at	TAP1	transporter 1, ATP-binding cassette, sub-family B (MDR/TAP)	NM_000593	2.27699
203037_s_at	MTSS1	metastasis suppressor 1	NM_014751	2.27478
204670_x_at	HLA-DRB1 /// HLA-DRB4	major histocompatibility complex, class II, DR beta 1 /// major histocompatibili	NM_002124 /// NM_021983	2.27459
204205_at	APOBEC3G	apolipoprotein B mRNA editing enzyme, catalytic polypeptide-like 3G	NM_021822	2.27334
239186_at	MGC39372	serpin peptidase inhibitor, clade B (ovalbumin), member 9 pseudogene	NR_033851	2.27325
223843_at	SCARA3	scavenger receptor class A, member 3	NM_016240 /// NM_182826	2.27277
219319_at	HIF3A	hypoxia inducible factor 3, alpha subunit	NM_022462 /// NM_152794 /// NM_152795	2.27253
223710_at	CCL26	chemokine (C-C motif) ligand 26	NM_006072	2.27218
242019_at	LASS6	LAG1 homolog, ceramide synthase 6	NM_203463	2.27033
209099_x_at	JAG1	jagged 1	NM_000214	2.27025
231451_s_at	---	---	---	2.26892
201820_at	KRT5	keratin 5	NM_000424	2.26892
209762_x_at	SP110	SP110 nuclear body protein	NM_001185015 /// NM_004509 /// NM_004510 /// NM_080424	2.26798
243271_at	---	---	---	2.26667
209676_at	TFPI	tissue factor pathway inhibitor (lipoprotein-associated coagulation inhibitor)	NM_001032281 /// NM_006287	2.266
206201_s_at	MEOX2	mesenchyme homeobox 2	NM_005924	2.26533
242313_at	LOC728730	Hypothetical LOC728730	XR_109973 /// XR_112311 /// XR_115530	2.26533
201150_s_at	TIMP3	TIMP metallopeptidase inhibitor 3	NM_000362	2.26505
229442_at	C18orf54	chromosome 18 open reading frame 54	NM_173529	2.26442
230102_at	ETV5	Ets variant 5	NM_004454	2.25901
222150_s_at	PION	pigeon homolog (Drosophila)	NM_017439	2.25843
207542_s_at	AQP1	aquaporin 1 (Colton blood group)	NM_001185060 /// NM_001185061 /// NM_001185062 /// NM_198098	2.2583
222218_s_at	PILRA	paired immunoglobin-like type 2 receptor alpha	NM_013439 /// NM_178272 /// NM_178273	2.2581
225465_at	MAGI1	membrane associated guanylate kinase, WW and PDZ domain containing 1	NM_001033057 /// NM_004742 /// NM_015520	2.25733
225275_at	EDIL3	EGF-like repeats and discoidin I-like domains 3	NM_005711	2.25732
214667_s_at	TP53I11	tumor protein p53 inducible protein 11	NM_001076787 /// NM_006034	2.2555
228440_at	---	---	---	2.2543
205582_s_at	GGT5	gamma-glutamyltransferase 5	NM_001099781 /// NM_001099782 /// NM_004121	2.25398
238767_at	---	---	---	2.25223
239218_at	PDE1C	phosphodiesterase 1C, calmodulin-dependent 70kDa	NM_001191056 /// NM_001191057 /// NM_001191058 /// NM_001191059 /// NM_005020	2.25217
240556_at	DCN	Decorin	NM_001920 /// NM_133503 /// NM_133504 /// NM_133505 /// NM_133506 /// NM_133507	2.25167
1554003_at	RGNEF	190 kDa guanine nucleotide exchange factor	NM_001080479 /// NM_001177693	2.25132
227340_s_at	RGMB	RGM domain family, member B	NM_001012761	2.25098
230781_at	LOC100505875	hypothetical LOC100505875	XR_109792 /// XR_109793 /// XR_109794 /// XR_109795 /// XR_109796 /// XR_112656	2.24931
225809_at	PARM1	prostate androgen-regulated mucin-like protein 1	NM_015393	2.24883
227850_x_at	CDC42EP5	CDC42 effector protein (Rho GTPase binding) 5	NM_145057	2.2478
217574_at	CDH8	cadherin 8, type 2	NM_001796	2.24653
205119_s_at	FPR1	formyl peptide receptor 1	NM_001193306 /// NM_002029	2.24645
239704_at	RNF144B	ring finger protein 144B	NM_182757	2.24591
204931_at	TCF21	transcription factor 21	NM_003206 /// NM_198392	2.24539
238178_at	---	---	---	2.24477
232203_at	---	---	---	2.24437
243432_at	LOC642891	hypothetical protein LOC642891	XM_001714956 /// XM_931148 /// XM_943602	2.24394
202552_s_at	CRIM1	cysteine rich transmembrane BMP regulator 1 (chordin-like)	NM_016441	2.24383
204222_s_at	GLIPR1	GLI pathogenesis-related 1	NM_006851	2.24318
202267_at	LAMC2	laminin, gamma 2	NM_005562 /// NM_018891	2.24288
202901_x_at	CTSS	cathepsin S	NM_004079	2.23976
227662_at	SYNPO2	synaptopodin 2	NM_001128933 /// NM_001128934 /// NM_133477	2.23912
216268_s_at	JAG1	jagged 1	NM_000214	2.23676
212446_s_at	LASS6	LAG1 homolog, ceramide synthase 6	NM_203463	2.23631
239587_at	---	---	---	2.23576
202286_s_at	TACSTD2	tumor-associated calcium signal transducer 2	NM_002353	2.2344
1558048_x_at	---	---	---	2.23397
1562606_a_at	LOC440028	hypothetical LOC440028	NR_033972	2.23365
229461_x_at	NEGR1	neuronal growth regulator 1	NM_173808	2.23187
336_at	TBXA2R	thromboxane A2 receptor	NM_001060 /// NM_201636	2.23089
224952_at	TANC2	tetratricopeptide repeat, ankyrin repeat and coiled-coil containing 2	NM_025185	2.2282
232073_at	PPFIA2	protein tyrosine phosphatase, receptor type, f polypeptide (PTPRF), interacting	NM_003625	2.2265
232544_at	---	---	---	2.22629
240382_at	LOC100505880	hypothetical LOC100505880	XR_108654 /// XR_108655 /// XR_112832 /// XR_112833 /// XR_113829 /// XR_113830	2.22512
206614_at	GDF5	growth differentiation factor 5	NM_000557	2.22452
205885_s_at	ITGA4	integrin, alpha 4 (antigen CD49D, alpha 4 subunit of VLA-4 receptor)	NM_000885	2.22328
225474_at	MAGI1	membrane associated guanylate kinase, WW and PDZ domain containing 1	NM_001033057 /// NM_004742 /// NM_015520	2.22073
205880_at	PRKD1	protein kinase D1	NM_002742	2.22018
200648_s_at	GLUL	glutamate-ammonia ligase	NM_001033044 /// NM_001033056 /// NM_002065	2.21993
219049_at	CSGALNACT1	chondroitin sulfate N-acetylgalactosaminyltransferase 1	NM_001130518 /// NM_018371 /// NR_024040	2.21984
202719_s_at	TES	testis derived transcript (3 LIM domains)	NM_015641 /// NM_152829	2.21946
232007_at	AGPAT5	1-acylglycerol-3-phosphate O-acyltransferase 5 (lysophosphatidic acid acyltransf	NM_018361	2.2185
224929_at	TMEM173	transmembrane protein 173	NM_198282	2.2144
201289_at	CYR61	cysteine-rich, angiogenic inducer, 61	NM_001554	2.21389
201487_at	CTSC	cathepsin C	NM_001114173 /// NM_001814 /// NM_148170	2.21163
229780_at	---	---	---	2.21093
208960_s_at	KLF6	Kruppel-like factor 6	NM_001160124 /// NM_001160125 /// NM_001300 /// NR_027653	2.2101
229308_at	ANKRD29	ankyrin repeat domain 29	NM_173505	2.20706
227618_at	---	---	---	2.20498
232752_at	LOC100287616	Hypothetical protein LOC100287616	XR_109162 /// XR_109163 /// XR_111507 /// XR_111508	2.20256
227236_at	TSPAN2	tetraspanin 2	NM_005725	2.20057
1556019_at	---	---	---	2.20023
227088_at	PDE5A	phosphodiesterase 5A, cGMP-specific	NM_001083 /// NM_033430 /// NM_033437	2.1984
203499_at	EPHA2	EPH receptor A2	NM_004431	2.19826
1554007_at	---	---	---	2.19662
228531_at	SAMD9	sterile alpha motif domain containing 9	NM_001193307 /// NM_017654	2.19654
212285_s_at	AGRN	agrin	NM_198576	2.19506
237290_at	---	---	---	2.19413
213361_at	TDRD7	tudor domain containing 7	NM_014290	2.19144
208430_s_at	DTNA	dystrobrevin, alpha	NM_001128175 /// NM_001390 /// NM_001391 /// NM_001392 /// NM_032975 /// NM_0329	2.19131
202643_s_at	TNFAIP3	tumor necrosis factor, alpha-induced protein 3	NM_006290	2.19016
209785_s_at	PLA2G4C	phospholipase A2, group IVC (cytosolic, calcium-independent)	NM_001159322 /// NM_001159323 /// NM_003706	2.18908
227452_at	LOC100499467	hypothetical LOC100499467	NR_036488	2.18562
207992_s_at	AMPD3	adenosine monophosphate deaminase 3	NM_000480 /// NM_001025389 /// NM_001025390 /// NM_001172430 /// NM_001172431	2.18561
204789_at	FMNL1	formin-like 1	NM_005892	2.18551
243438_at	PDE7B	phosphodiesterase 7B	NM_018945	2.18519
228496_s_at	CRIM1	Cysteine rich transmembrane BMP regulator 1 (chordin-like)	NM_016441	2.18482
225345_s_at	---	---	---	2.18077
243754_at	---	---	---	2.18045
240422_at	---	---	---	2.18007
203939_at	NT5E	5'-nucleotidase, ecto (CD73)	NM_002526	2.18006
1564630_at	EDN1	endothelin 1	NM_001168319 /// NM_001955	2.17964
240948_at	---	---	---	2.17955
239352_at	SLC6A15	solute carrier family 6 (neutral amino acid transporter), member 15	NM_001146335 /// NM_018057 /// NM_182767	2.1793
1553313_s_at	SLC5A3	solute carrier family 5 (sodium/myo-inositol cotransporter), member 3	NM_006933	2.17904
229373_at	---	---	---	2.17748
229523_at	TMEM200C	Transmembrane protein 200C	NM_001080209	2.17745
220032_at	C7orf58	chromosome 7 open reading frame 58	NM_001105533 /// NM_024913	2.17482
230670_at	IGSF10	immunoglobulin superfamily, member 10	NM_001178145 /// NM_001178146 /// NM_178822	2.17307
213895_at	EMP1	epithelial membrane protein 1	NM_001423	2.17298
228780_at	---	---	---	2.17294
1553682_at	FBXL14	F-box and leucine-rich repeat protein 14	NM_152441	2.17072
1558163_at	PEX13	peroxisomal biogenesis factor 13	NM_002618	2.17053
213142_x_at	PION	pigeon homolog (Drosophila)	NM_017439	2.17001
1554689_a_at	NLGN4X	neuroligin 4, X-linked	NM_020742 /// NM_181332	2.16911
221880_s_at	FAM174B	family with sequence similarity 174, member B	NM_207446	2.16842
1556209_at	CLEC2B	C-type lectin domain family 2, member B	NM_005127	2.1676
205381_at	LRRC17	leucine rich repeat containing 17	NM_001031692 /// NM_005824	2.1666
228143_at	CP	ceruloplasmin (ferroxidase)	NM_000096	2.16649
203697_at	FRZB	frizzled-related protein	NM_001463	2.16566
205935_at	FOXF1	forkhead box F1	NM_001451	2.16525
235666_at	ITGA8	integrin, alpha 8	NM_003638	2.16479
223279_s_at	UACA	uveal autoantigen with coiled-coil domains and ankyrin repeats	NM_001008224 /// NM_018003	2.16429
207623_at	ABCF2	ATP-binding cassette, sub-family F (GCN20), member 2	NM_005692 /// NM_007189	2.16211
209343_at	EFHD1	EF-hand domain family, member D1	NM_025202 /// NR_027663	2.16191
1556117_at	LOC79015	hypothetical LOC79015	NR_034104	2.16169
201148_s_at	TIMP3	TIMP metallopeptidase inhibitor 3	NM_000362	2.16153
232267_at	GPR133	G protein-coupled receptor 133	NM_198827	2.16132
219230_at	TMEM100	transmembrane protein 100	NM_001099640 /// NM_018286	2.16129
208096_s_at	COL21A1	collagen, type XXI, alpha 1	NM_030820	2.16127
202748_at	GBP2	guanylate binding protein 2, interferon-inducible	NM_004120	2.15916
230966_at	IL4I1	interleukin 4 induced 1	NM_152899 /// NM_172374	2.15852
208010_s_at	PTPN22	protein tyrosine phosphatase, non-receptor type 22 (lymphoid)	NM_001193431 /// NM_012411 /// NM_015967	2.15842
201982_s_at	PAPPA	pregnancy-associated plasma protein A, pappalysin 1	NM_002581	2.15776
204793_at	GPRASP1	G protein-coupled receptor associated sorting protein 1	NM_001099410 /// NM_001099411 /// NM_001184727 /// NM_014710	2.15393
214428_x_at	C4A /// C4B /// LOC100509001	complement component 4A (Rodgers blood group) /// complement component 4B (Chido	NM_001002029 /// NM_007293 /// XM_003120291 /// XM_003120292	2.15352
201925_s_at	CD55	CD55 molecule, decay accelerating factor for complement (Cromer blood group)	NM_000574 /// NM_001114752	2.15304
229070_at	C6orf105	chromosome 6 open reading frame 105	NM_001143948 /// NM_032744	2.15247
212999_x_at	HLA-DQB1	major histocompatibility complex, class II, DQ beta 1	NM_002123	2.15186
226661_at	CDCA2	cell division cycle associated 2	NM_152562	2.15124
205425_at	HIP1	huntingtin interacting protein 1	NM_005338	2.14948
213075_at	OLFML2A	olfactomedin-like 2A	NM_182487	2.14743
222085_at	FAM174B	Family with sequence similarity 174, member B	NM_207446	2.14653
235634_at	PURG	purine-rich element binding protein G	NM_001015508 /// NM_013357	2.14643
240211_at	LOC100130468	hypothetical protein LOC100130468	XM_001720765 /// XM_001721438 /// XM_001723029	2.14589
229543_at	---	---	---	2.14467
206766_at	ITGA10	integrin, alpha 10	NM_003637	2.14352
230354_at	---	---	---	2.14204
219364_at	DHX58	DEXH (Asp-Glu-X-His) box polypeptide 58	NM_024119	2.1412
221905_at	CYLD	cylindromatosis (turban tumor syndrome)	NM_001042355 /// NM_001042412 /// NM_015247	2.14035
230137_at	TMEM155	transmembrane protein 155	NM_152399	2.13965
238018_at	FAM150B	family with sequence similarity 150, member B	NM_001002919	2.13942
214790_at	SENP6	SUMO1/sentrin specific peptidase 6	NM_001100409 /// NM_015571	2.13654
219667_s_at	BANK1	B-cell scaffold protein with ankyrin repeats 1	NM_001083907 /// NM_001127507 /// NM_017935	2.13605
204043_at	TCN2	transcobalamin II	NM_000355 /// NM_001184726	2.13478
214446_at	ELL2	elongation factor, RNA polymerase II, 2	NM_012081	2.13439
AFFX-HUMISGF3A/M97935_5_at	STAT1	signal transducer and activator of transcription 1, 91kDa	NM_007315 /// NM_139266	2.13376
1559400_s_at	PAPPA	pregnancy-associated plasma protein A, pappalysin 1	NM_002581	2.13324
211991_s_at	HLA-DPA1	major histocompatibility complex, class II, DP alpha 1	NM_033554	2.13072
1554008_at	OSMR	oncostatin M receptor	NM_001168355 /// NM_003999	2.12984
215306_at	---	---	---	2.12875
202685_s_at	AXL	AXL receptor tyrosine kinase	NM_001699 /// NM_021913	2.12766
240419_at	SLC6A15	solute carrier family 6 (neutral amino acid transporter), member 15	NM_001146335 /// NM_018057 /// NM_182767	2.12763
229584_at	LRRK2	leucine-rich repeat kinase 2	NM_198578	2.12648
225511_at	GPRC5B	G protein-coupled receptor, family C, group 5, member B	NM_016235	2.12501
219637_at	ARMC9	armadillo repeat containing 9	NM_025139	2.12472
219573_at	LRRC16A	leucine rich repeat containing 16A	NM_001173977 /// NM_017640	2.12422
209357_at	CITED2	Cbp/p300-interacting transactivator, with Glu/Asp-rich carboxy-terminal domain,	NM_001168388 /// NM_001168389 /// NM_006079	2.12406
204948_s_at	FST	follistatin	NM_006350 /// NM_013409	2.12389
204678_s_at	KCNK1	potassium channel, subfamily K, member 1	NM_002245	2.12388
205193_at	MAFF	v-maf musculoaponeurotic fibrosarcoma oncogene homolog F (avian)	NM_001161572 /// NM_001161573 /// NM_001161574 /// NM_012323	2.12354
208323_s_at	ANXA13	annexin A13	NM_001003954 /// NM_004306	2.12319
1554303_at	HNMT	histamine N-methyltransferase	NM_001024074 /// NM_001024075 /// NM_006895	2.12313
221085_at	TNFSF15	tumor necrosis factor (ligand) superfamily, member 15	NM_005118	2.12154
227892_at	PRKAA2	protein kinase, AMP-activated, alpha 2 catalytic subunit	NM_006252	2.12115
1552400_a_at	C15orf27	chromosome 15 open reading frame 27	NM_152335	2.1202
215723_s_at	PLD1	phospholipase D1, phosphatidylcholine-specific	NM_001130081 /// NM_002662	2.11995
235504_at	GREM2	gremlin 2	NM_022469	2.11877
238135_at	---	---	---	2.1187
205603_s_at	DIAPH2	diaphanous homolog 2 (Drosophila)	NM_006729 /// NM_007309	2.11797
201008_s_at	TXNIP	thioredoxin interacting protein	NM_006472	2.11776
205099_s_at	CCR1	chemokine (C-C motif) receptor 1	NM_001295	2.11751
213712_at	ELOVL2	elongation of very long chain fatty acids (FEN1/Elo2, SUR4/Elo3, yeast)-like 2	NM_017770	2.11736
210195_s_at	PSG1	pregnancy specific beta-1-glycoprotein 1	NM_001184825 /// NM_001184826 /// NM_006905	2.11573
230121_at	C1orf133	chromosome 1 open reading frame 133	NR_024337	2.1151
239764_at	---	---	---	2.11485
242786_at	LOC283104	hypothetical LOC283104	NR_036485	2.11427
215199_at	CALD1	caldesmon 1	NM_004342 /// NM_033138 /// NM_033139 /// NM_033140 /// NM_033157	2.11366
1560871_a_at	---	---	---	2.1134
200974_at	ACTA2	actin, alpha 2, smooth muscle, aorta	NM_001141945 /// NM_001613	2.11316
232222_at	C18orf49	chromosome 18 open reading frame 49	---	2.11295
228640_at	PCDH7	protocadherin 7	NM_001173523 /// NM_002589 /// NM_032456 /// NM_032457	2.11295
202720_at	TES	testis derived transcript (3 LIM domains)	NM_015641 /// NM_152829	2.11288
1555963_x_at	B3GNT7	UDP-GlcNAc:betaGal beta-1,3-N-acetylglucosaminyltransferase 7	NM_145236	2.11273
1552674_at	DIRC1	disrupted in renal carcinoma 1	NM_052952	2.11007
225173_at	ARHGAP18	Rho GTPase activating protein 18	NM_033515	2.10845
206814_at	NGF	nerve growth factor (beta polypeptide)	NM_002506	2.1084
202468_s_at	CTNNAL1	catenin (cadherin-associated protein), alpha-like 1	NM_003798	2.10817
242234_at	XAF1	XIAP associated factor 1	NM_017523 /// NM_199139	2.10752
209167_at	GPM6B	glycoprotein M6B	NM_001001994 /// NM_001001995 /// NM_001001996 /// NM_005278	2.10641
210571_s_at	CMAH	cytidine monophosphate-N-acetylneuraminic acid hydroxylase (CMP-N-acetylneuramin	NR_002174 /// NR_027626	2.10618
219747_at	C4orf31	chromosome 4 open reading frame 31	NM_024574	2.1057
209278_s_at	TFPI2	tissue factor pathway inhibitor 2	NM_006528	2.10545
206496_at	FMO3	flavin containing monooxygenase 3	NM_001002294 /// NM_006894	2.10515
206090_s_at	DISC1 /// TSNAX-DISC1	disrupted in schizophrenia 1 /// TSNAX-DISC1 gene	NM_001012957 /// NM_001012958 /// NM_001012959 /// NM_001164537 /// NM_001164538	2.10279
1559992_a_at	LOC100505967	hypothetical LOC100505967	XR_110269 /// XR_110270 /// XR_110271 /// XR_111417 /// XR_111418 /// XR_111419	2.10203
212325_at	LIMCH1	LIM and calponin homology domains 1	NM_001112717 /// NM_001112718 /// NM_001112719 /// NM_001112720 /// NM_014988	2.10186
236105_at	ZBTB10	zinc finger and BTB domain containing 10	NM_001105539 /// NM_023929	2.10179
229546_at	LOC653602	hypothetical LOC653602	XR_041664 /// XR_041665 /// XR_041666	2.10135
227123_at	RAB3B	RAB3B, member RAS oncogene family	NM_002867	2.09911
202196_s_at	DKK3	dickkopf homolog 3 (Xenopus laevis)	NM_001018057 /// NM_013253 /// NM_015881	2.09886
228362_s_at	FAM26F	Family with sequence similarity 26, member F	NM_001010919	2.09811
214618_at	CFLAR	CASP8 and FADD-like apoptosis regulator	NM_001127183 /// NM_001127184 /// NM_003879	2.09749
240306_at	---	---	---	2.09627
1556619_at	SHISA9	shisa homolog 9 (Xenopus laevis)	NM_001145204 /// NM_001145205	2.09503
201998_at	ST6GAL1	ST6 beta-galactosamide alpha-2,6-sialyltranferase 1	NM_003032 /// NM_173216 /// NM_173217	2.09498
232216_at	YME1L1	YME1-like 1 (S. cerevisiae)	NM_014263 /// NM_139312	2.09375
231973_s_at	ANAPC1	anaphase promoting complex subunit 1	NM_022662	2.0915
230154_at	---	---	---	2.09062
214455_at	HIST1H2BC	histone cluster 1, H2bc	NM_003526	2.09045
211014_s_at	GOLGA6L4 /// PML	golgin A6 family-like 4 /// promyelocytic leukemia	NM_002675 /// NM_033238 /// NM_033239 /// NM_033240 /// NM_033244 /// NM_033246	2.08962
37512_at	HSD17B6	hydroxysteroid (17-beta) dehydrogenase 6 homolog (mouse)	NM_003725	2.08934
214797_s_at	CDK18	cyclin-dependent kinase 18	NM_002596 /// NM_212502 /// NM_212503	2.0876
224341_x_at	TLR4	toll-like receptor 4	NM_138554 /// NR_024168 /// NR_024169	2.08753
201474_s_at	ITGA3	integrin, alpha 3 (antigen CD49C, alpha 3 subunit of VLA-3 receptor)	NM_002204 /// NM_005501	2.08655
225415_at	DTX3L	deltex 3-like (Drosophila)	NM_138287	2.08493
206638_at	HTR2B	5-hydroxytryptamine (serotonin) receptor 2B	NM_000867	2.08461
240413_at	PYHIN1	pyrin and HIN domain family, member 1	NM_152501 /// NM_198928 /// NM_198929 /// NM_198930	2.08426
211012_s_at	GOLGA6L4 /// PML	golgin A6 family-like 4 /// promyelocytic leukemia	NM_002675 /// NM_033238 /// NM_033239 /// NM_033240 /// NM_033244 /// NM_033246	2.0838
232375_at	---	---	---	2.08287
221029_s_at	WNT5B	wingless-type MMTV integration site family, member 5B	NM_030775 /// NM_032642	2.08209
207604_s_at	SLC4A7	solute carrier family 4, sodium bicarbonate cotransporter, member 7	NM_003615	2.08157
209305_s_at	GADD45B	growth arrest and DNA-damage-inducible, beta	NM_015675	2.08135
224279_s_at	CABYR	calcium binding tyrosine-(Y)-phosphorylation regulated	NM_012189 /// NM_138643 /// NM_138644 /// NM_153768 /// NM_153769 /// NM_153770	2.08036
220141_at	C11orf63	chromosome 11 open reading frame 63	NM_024806 /// NM_199124	2.07948
242342_at	---	---	---	2.07914
205696_s_at	GFRA1	GDNF family receptor alpha 1	NM_001145453 /// NM_005264 /// NM_145793	2.0788
227961_at	CTSB	cathepsin B	NM_001908 /// NM_147780 /// NM_147781 /// NM_147782 /// NM_147783	2.07851
230574_at	LOC100130938	hypothetical LOC100130938	XR_110148 /// XR_111793 /// XR_115182	2.07734
214265_at	ITGA8	integrin, alpha 8	NM_003638	2.07696
230793_at	LRRC16A	leucine rich repeat containing 16A	NM_001173977 /// NM_017640	2.07681
1561776_at	---	---	---	2.074
206262_at	ADH1C	alcohol dehydrogenase 1C (class I), gamma polypeptide	NM_000669	2.07328
241337_at	---	---	---	2.07293
242845_at	RUNX1T1	runt-related transcription factor 1; translocated to, 1 (cyclin D-related)	NM_001198625 /// NM_001198626 /// NM_001198627 /// NM_001198628 /// NM_001198629	2.07245
1558560_s_at	BLZF1	basic leucine zipper nuclear factor 1	NM_003666	2.06968
227666_at	DCLK2	doublecortin-like kinase 2	NM_001040260 /// NM_001040261 /// NR_036614	2.06945
204041_at	MAOB	monoamine oxidase B	NM_000898	2.06944
204951_at	RHOH	ras homolog gene family, member H	NM_004310	2.06887
230110_at	MCOLN2	mucolipin 2	NM_153259	2.06874
206295_at	IL18	interleukin 18 (interferon-gamma-inducing factor)	NM_001562	2.06815
214234_s_at	CYP3A5	cytochrome P450, family 3, subfamily A, polypeptide 5	NM_000777 /// NM_001190484 /// NR_033807 /// NR_033808 /// NR_033809 /// NR_0338	2.06736
219529_at	CLIC3	chloride intracellular channel 3	NM_004669	2.06669
236089_at	---	---	---	2.06663
203962_s_at	NEBL	nebulette	NM_001173484 /// NM_006393 /// NM_213569	2.06419
225166_at	ARHGAP18	Rho GTPase activating protein 18	NM_033515	2.0638
228742_at	---	---	---	2.06344
211751_at	LOC653513 /// PDE4DIP	hypothetical LOC653513 /// phosphodiesterase 4D interacting protein	NM_001002810 /// NM_001002811 /// NM_001002812 /// NM_001195260 /// NM_001195261	2.0628
212543_at	AIM1	absent in melanoma 1	NM_001624	2.06115
203961_at	NEBL	nebulette	NM_001173484 /// NM_006393 /// NM_213569	2.06052
227379_at	MBOAT1	membrane bound O-acyltransferase domain containing 1	NM_001080480	2.06052
213094_at	GPR126	G protein-coupled receptor 126	NM_001032394 /// NM_001032395 /// NM_020455 /// NM_198569	2.06015
229095_s_at	LIMS3 /// LIMS3-LOC440895 /// LOC440895	LIM and senescent cell antigen-like domains 3 /// LIMS3-LOC440895 read-through /	NM_033514 /// NR_027142 /// NR_027143 /// NR_027144 /// NR_027145 /// NR_027467	2.05913
238013_at	PLEKHA2	pleckstrin homology domain containing, family A (phosphoinositide binding specif	NM_021623	2.05884
201896_s_at	PSRC1	proline/serine-rich coiled-coil 1	NM_001005290 /// NM_001032291 /// NM_032636	2.05837
1559336_at	---	---	---	2.05796
204161_s_at	ENPP4	ectonucleotide pyrophosphatase/phosphodiesterase 4 (putative)	NM_014936	2.05614
207030_s_at	CSRP2	cysteine and glycine-rich protein 2	NM_001321	2.05553
1554020_at	BICD1	bicaudal D homolog 1 (Drosophila)	NM_001003398 /// NM_001714	2.05292
226142_at	GLIPR1	GLI pathogenesis-related 1	NM_006851	2.05035
242776_at	ZCCHC6	zinc finger, CCHC domain containing 6	NM_001185059 /// NM_001185074 /// NM_024617	2.05008
1555420_a_at	KLF7	Kruppel-like factor 7 (ubiquitous)	NM_003709	2.04965
238546_at	SLC8A1	solute carrier family 8 (sodium/calcium exchanger), member 1	NM_001112800 /// NM_001112801 /// NM_001112802 /// NM_021097	2.04912
205259_at	NR3C2	nuclear receptor subfamily 3, group C, member 2	NM_000901 /// NM_001166104	2.04909
205599_at	TRAF1	TNF receptor-associated factor 1	NM_001190945 /// NM_001190947 /// NM_005658	2.04903
229005_at	MCTP2	multiple C2 domains, transmembrane 2	NM_001159643 /// NM_001159644 /// NM_018349	2.04832
242852_at	LOC285147	hypothetical protein LOC285147	---	2.04831
210215_at	TFR2	transferrin receptor 2	NM_003227	2.04792
206960_at	LPAR4	lysophosphatidic acid receptor 4	NM_005296	2.04728
203108_at	GPRC5A	G protein-coupled receptor, family C, group 5, member A	NM_003979	2.04659
232406_at	---	---	---	2.0459
204338_s_at	RGS4	regulator of G-protein signaling 4	NM_001102445 /// NM_001113380 /// NM_001113381 /// NM_005613	2.04587
238028_at	C6orf132	chromosome 6 open reading frame 132	NM_001164446	2.04433
204011_at	SPRY2	sprouty homolog 2 (Drosophila)	NM_005842	2.04373
204679_at	KCNK1	potassium channel, subfamily K, member 1	NM_002245	2.04305
223681_s_at	INADL	InaD-like (Drosophila)	NM_176877	2.04238
229280_s_at	FLJ22536	hypothetical locus LOC401237	NR_015410	2.0421
1558164_s_at	PEX13	peroxisomal biogenesis factor 13	NM_002618	2.03869
228132_at	ABLIM2	actin binding LIM protein family, member 2	NM_001130083 /// NM_001130084 /// NM_001130085 /// NM_001130086 /// NM_001130087	2.03852
217590_s_at	TRPA1	transient receptor potential cation channel, subfamily A, member 1	NM_007332	2.03822
1560738_at	---	---	---	2.03742
204687_at	PARM1	prostate androgen-regulated mucin-like protein 1	NM_015393	2.03543
235221_at	CBLN3	cerebellin 3 precursor	NM_001039771	2.03491
1563369_at	NCRNA00173	non-protein coding RNA 173	NR_027345 /// NR_027346	2.03434
223657_at	FAM167B	family with sequence similarity 167, member B	NM_032648	2.03433
219738_s_at	PCDH9	protocadherin 9	NM_020403 /// NM_203487	2.03366
202555_s_at	MYLK	myosin light chain kinase	NM_053025 /// NM_053026 /// NM_053027 /// NM_053028 /// NM_053031 /// NM_053032	2.03364
205476_at	CCL20	chemokine (C-C motif) ligand 20	NM_001130046 /// NM_004591	2.03305
227732_at	ATXN7L1	ataxin 7-like 1	NM_020725 /// NM_138495 /// NM_152749	2.03194
209121_x_at	NR2F2	nuclear receptor subfamily 2, group F, member 2	NM_001145155 /// NM_001145156 /// NM_001145157 /// NM_021005	2.03138
230660_at	SERTAD4	SERTA domain containing 4	NM_019605	2.03127
242732_at	---	---	---	2.03113
208306_x_at	HLA-DRB1	Major histocompatibility complex, class II, DR beta 1	NM_002124	2.03002
202628_s_at	SERPINE1	serpin peptidase inhibitor, clade E (nexin, plasminogen activator inhibitor type	NM_000602 /// NM_001165413	2.02962
227415_at	LOC283508	hypothetical protein LOC283508	---	2.02874
233514_x_at	TEX11	testis expressed 11	NM_001003811 /// NM_031276	2.02812
231234_at	CTSC	cathepsin C	NM_001114173 /// NM_001814 /// NM_148170	2.02758
227475_at	FOXQ1	forkhead box Q1	NM_033260	2.02715
221259_s_at	TEX11	testis expressed 11	NM_001003811 /// NM_031276	2.02708
230405_at	C5orf56	chromosome 5 open reading frame 56	NM_001013717	2.02495
227899_at	VIT	vitrin	NM_001177969 /// NM_001177970 /// NM_001177971 /// NM_001177972 /// NM_053276	2.02419
232024_at	GIMAP2	GTPase, IMAP family member 2	NM_015660	2.023
242667_at	---	---	---	2.02265
227544_at	TMEM229B	transmembrane protein 229B	NM_182526	2.0225
227279_at	TCEAL3	transcription elongation factor A (SII)-like 3	NM_001006933 /// NM_032926	2.02182
236396_at	---	---	---	2.02182
51158_at	FAM174B	family with sequence similarity 174, member B	NM_207446	2.02173
201009_s_at	TXNIP	thioredoxin interacting protein	NM_006472	2.02092
238517_at	KLF7	Kruppel-like factor 7 (ubiquitous)	NM_003709	2.01995
238891_at	---	---	---	2.01935
203881_s_at	DMD	dystrophin	NM_000109 /// NM_004006 /// NM_004007 /// NM_004009 /// NM_004010 /// NM_004011	2.01924
209645_s_at	ALDH1B1	aldehyde dehydrogenase 1 family, member B1	NM_000692	2.01918
237924_at	---	---	---	2.01808
203631_s_at	GPRC5B	G protein-coupled receptor, family C, group 5, member B	NM_016235	2.01668
1559585_at	DDX60L	DEAD (Asp-Glu-Ala-Asp) box polypeptide 60-like	NM_001012967	2.01574
219287_at	KCNMB4	potassium large conductance calcium-activated channel, subfamily M, beta member	NM_014505	2.01521
1558217_at	SLFN13	schlafen family member 13	NM_144682	2.01469
1553683_s_at	FBXL14	F-box and leucine-rich repeat protein 14	NM_152441	2.01301
209183_s_at	C10orf10	chromosome 10 open reading frame 10	NM_007021	2.01229
208490_x_at	HIST1H2BF	histone cluster 1, H2bf	NM_003522	2.01121
204726_at	CDH13	cadherin 13, H-cadherin (heart)	NM_001257	2.01076
230973_at	SH2D5	SH2 domain containing 5	NM_001103160 /// NM_001103161	2.01076
205290_s_at	BMP2	bone morphogenetic protein 2	NM_001200	2.01043
220195_at	MBD5	methyl-CpG binding domain protein 5	NM_018328	2.0094
233914_s_at	SBF2	SET binding factor 2	NM_030962	2.0093
229831_at	CNTN3	contactin 3 (plasmacytoma associated)	NM_020872	2.00917
227529_s_at	AKAP12	A kinase (PRKA) anchor protein 12	NM_005100 /// NM_144497	2.00879
226264_at	SUSD1	sushi domain containing 1	NM_022486	2.0075
238469_at	OGFRL1	opioid growth factor receptor-like 1	NM_024576	2.00703
209170_s_at	GPM6B	glycoprotein M6B	NM_001001994 /// NM_001001995 /// NM_001001996 /// NM_005278	2.00685
209443_at	SERPINA5	serpin peptidase inhibitor, clade A (alpha-1 antiproteinase, antitrypsin), membe	NM_000624	2.00626
225059_at	AGTRAP	angiotensin II receptor-associated protein	NM_001040194 /// NM_001040195 /// NM_001040196 /// NM_001040197 /// NM_020350	2.00576
235291_s_at	FLJ32255	hypothetical LOC643977	XR_108575 /// XR_112730 /// XR_113737	2.00491
236599_at	---	---	---	2.00439
204806_x_at	HLA-F	major histocompatibility complex, class I, F	NM_001098478 /// NM_001098479 /// NM_018950	2.00373
237241_at	ECT2	Epithelial cell transforming sequence 2 oncogene	NM_018098	2.00351
215775_at	---	---	---	2.00336
229678_at	LOC728431	hypothetical LOC728431	XR_110497 /// XR_110498 /// XR_112059 /// XR_112060 /// XR_113342 /// XR_113343	2.00259
226931_at	TMTC1	transmembrane and tetratricopeptide repeat containing 1	NM_001193451 /// NM_175861	2.00004
1556186_s_at	0.509996
219937_at	0.509931
202308_at	0.509155
206730_at	0.509134
204615_x_at	0.508556
219325_s_at	0.508531
218275_at	0.508461
238889_at	0.508342
222687_s_at	0.50821
212605_s_at	0.508179
1568920_at	0.507789
222018_at	0.507372
235761_at	0.507182
1552785_at	0.507071
236094_at	0.507053
226644_at	0.506991
205832_at	0.506889
212670_at	0.506496
224590_at	0.506344
202883_s_at	0.506093
208630_at	0.506027
226777_at	0.505761
201101_s_at	0.505748
228155_at	0.505035
222011_s_at	0.505025
213784_at	0.504977
220703_at	0.504961
228997_at	0.504933
230930_at	0.504704
212780_at	0.504648
239835_at	0.504037
213349_at	0.503979
226269_at	0.503931
223080_at	0.503811
205421_at	0.50369
218051_s_at	0.503636
216331_at	0.503479
208629_s_at	0.503373
203669_s_at	0.503347
202070_s_at	0.503218
235564_at	0.502841
1558508_a_at	0.502813
214962_s_at	0.502755
1558762_a_at	0.502727
231097_at	0.502487
236016_at	0.50227
222040_at	0.50152
228918_at	0.501439
233689_at	0.501258
213790_at	0.501097
218863_s_at	0.500937
210623_at	0.500709
230256_at	0.500613
210964_s_at	0.500573
212281_s_at	0.500528
1558404_at	0.500478
243509_at	0.500015
204813_at	0.499411
236622_at	0.498935
207149_at	0.498733
239562_at	0.498683
229513_at	0.498013
232453_at	0.497668
225521_at	0.497406
243819_at	0.497379
209577_at	0.497305
242264_at	0.496875
227409_at	0.496606
215443_at	0.496221
222360_at	0.496071
215768_at	0.49582
238726_at	0.495506
220073_s_at	0.495231
1557062_at	0.494998
1560446_at	0.494452
209869_at	0.493905
221163_s_at	0.493849
200962_at	0.49344
237213_at	0.493109
231113_at	0.492708
212272_at	0.492703
236330_at	0.492647
1566208_at	0.491543
206432_at	0.491318
201656_at	0.491263
236436_at	0.491
226911_at	0.490887
243584_at	0.490708
1555878_at	0.490588
204233_s_at	0.490526
204067_at	0.490509
32837_at	0.490475
205048_s_at	0.490461
230292_at	0.490254
208903_at	0.49023
1562235_s_at	0.490198
205713_s_at	0.49003
209372_x_at	0.490011
240188_at	0.488322
1563182_at	0.487344
243704_at	0.487344
201308_s_at	0.487341
220865_s_at	0.4868
229948_at	0.486665
229928_at	0.486211
222094_at	0.485968
239999_at	0.485918
1558292_s_at	0.485651
203260_at	0.485366
243563_at	0.485117
228402_at	0.484726
225863_s_at	0.484717
224461_s_at	0.483957
1558166_at	0.48373
225380_at	0.483702
235309_at	0.483657
232259_s_at	0.483465
242532_at	0.483276
1569183_a_at	0.482684
217490_at	0.482439
210078_s_at	0.482425
204026_s_at	0.481626
1560263_at	0.481522
205378_s_at	0.481341
212980_at	0.481336
210089_s_at	0.481311
210881_s_at	0.481234
207661_s_at	0.480848
216259_at	0.480134
238704_at	0.479985
201127_s_at	0.47998
238898_at	0.479955
232508_at	0.479651
207993_s_at	0.479543
238762_at	0.479131
213302_at	0.478842
237390_at	0.478741
212510_at	0.478171
224860_at	0.47805
213935_at	0.478007
236835_at	0.477578
226818_at	0.477544
207583_at	0.477534
205633_s_at	0.477434
226649_at	0.477318
240105_at	0.477197
231452_at	0.47712
230524_at	0.476715
208577_at	0.476574
224817_at	0.476529
238113_at	0.476467
243423_at	0.476388
39854_r_at	0.476229
206212_at	0.476161
1561777_at	0.475722
218493_at	0.475527
1556129_at	0.475348
239389_at	0.475095
204141_at	0.474755
232750_at	0.474437
1552278_a_at	0.474257
235534_at	0.474136
242956_at	0.474055
235497_at	0.474033
227336_at	0.473759
214097_at	0.473684
201420_s_at	0.473474
228990_at	0.472947
226775_at	0.472717
235293_at	0.472525
204548_at	0.472451
228469_at	0.47234
206548_at	0.472226
221928_at	0.471247
230535_s_at	0.471187
213133_s_at	0.471185
1562194_at	0.471167
212705_x_at	0.470996
226229_s_at	0.470823
239262_at	0.470726
226114_at	0.470292
236712_at	0.469825
1556694_a_at	0.469784
210963_s_at	0.469523
227138_at	0.469039
229966_at	0.467316
240857_at	0.467115
238026_at	0.467065
217028_at	0.466936
210653_s_at	0.466618
235458_at	0.466542
226864_at	0.466298
202735_at	0.466137
213975_s_at	0.46609
1557418_at	0.46524
226875_at	0.464768
227847_at	0.46458
1566603_s_at	0.464561
229425_at	0.464343
227268_at	0.464128
240078_at	0.464095
1557400_at	0.464029
212279_at	0.464011
238951_at	0.463863
233030_at	0.463478
242260_at	0.463416
229653_at	0.463117
241755_at	0.463014
235236_at	0.462899
212935_at	0.462317
210609_s_at	0.462227
213129_s_at	0.462084
1557419_a_at	0.462047
217637_at	0.461796
202282_at	0.461661
205794_s_at	0.461568
238363_at	0.46107
236691_at	0.460238
201627_s_at	0.460145
1560698_a_at	0.45999
228842_at	0.459597
227952_at	0.459278
230372_at	0.458926
210184_at	0.458228
202982_s_at	0.457878
227724_at	0.457475
235134_at	0.457331
210010_s_at	0.457126
210337_s_at	0.456888
227876_at	0.455832
227704_at	0.455627
230657_at	0.455624
228366_at	0.455164
208881_x_at	0.454589
230337_at	0.45355
218865_at	0.453451
209909_s_at	0.453358
1556555_at	0.452071
211922_s_at	0.451535
205952_at	0.451184
210644_s_at	0.450857
236511_at	0.450747
230599_at	0.450053
223344_s_at	0.449543
1556111_s_at	0.449186
211569_s_at	0.448877
224839_s_at	0.448789
234051_at	0.448495
242018_at	0.447822
1562777_at	0.447772
209243_s_at	0.447756
1556110_at	0.447525
226805_at	0.447449
231701_s_at	0.447347
1552615_at	0.447281
236220_at	0.446949
202016_at	0.446712
205347_s_at	0.44668
208964_s_at	0.445947
35147_at	0.445673
229864_at	0.44522
202884_s_at	0.444873
1570372_at	0.444383
235049_at	0.444186
208962_s_at	0.444129
235203_at	0.443372
224954_at	0.443298
243529_at	0.442409
222071_s_at	0.441794
238975_at	0.441667
223121_s_at	0.441497
210375_at	0.44141
235919_at	0.440428
203578_s_at	0.440379
205208_at	0.440273
218518_at	0.440213
213805_at	0.440003
243379_at	0.439881
230647_at	0.439584
230479_at	0.439501
1559094_at	0.439429
209980_s_at	0.438989
243543_at	0.43898
223314_at	0.436578
228195_at	0.436565
1554878_a_at	0.436352
202532_s_at	0.436314
224888_at	0.435339
220915_s_at	0.435296
202952_s_at	0.434966
229426_at	0.43473
202740_at	0.433279
1556082_a_at	0.433058
209663_s_at	0.432771
243023_at	0.432709
208963_x_at	0.43136
213992_at	0.431297
235108_at	0.431246
1568882_at	0.431161
222939_s_at	0.431005
236610_at	0.430886
234859_at	0.430845
204484_at	0.429481
1552425_a_at	0.429345
244531_at	0.428565
1558420_at	0.428084
230374_at	0.427877
1556200_a_at	0.427323
205913_at	0.42708
1552519_at	0.427055
201791_s_at	0.426136
201035_s_at	0.42611
203801_at	0.425956
1555741_at	0.425498
244276_at	0.425174
1559096_x_at	0.424773
238356_at	0.424394
235805_at	0.424337
243706_at	0.423752
224358_s_at	0.423598
1556592_at	0.422731
235849_at	0.422606
238927_at	0.422585
213252_at	0.422349
229823_at	0.422235
222217_s_at	0.421292
228433_at	0.420955
1568997_at	0.420332
235117_at	0.420052
223312_at	0.419858
214767_s_at	0.419835
1553243_at	0.418955
241368_at	0.418797
225826_at	0.418043
1554049_s_at	0.4177
1555446_s_at	0.417545
1556593_s_at	0.416667
229590_at	0.416306
235408_x_at	0.416075
227056_at	0.415837
222209_s_at	0.41565
218322_s_at	0.415395
1569108_a_at	0.414644
214963_at	0.413654
218739_at	0.41307
1568781_at	0.412821
226018_at	0.412419
242888_at	0.411384
1563629_a_at	0.411106
220930_s_at	0.410273
235798_at	0.410113
227103_s_at	0.409685
241407_at	0.409063
228488_at	0.408837
219915_s_at	0.408547
228407_at	0.408463
208891_at	0.408333
226037_s_at	0.408275
202886_s_at	0.407707
234312_s_at	0.407639
224435_at	0.407158
235109_at	0.406946
204476_s_at	0.406025
214183_s_at	0.405773
227708_at	0.405282
217670_at	0.404431
215093_at	0.404249
201790_s_at	0.404205
213789_at	0.403983
1552501_a_at	0.403845
235709_at	0.402976
213496_at	0.402418
242590_at	0.402248
242538_at	0.401849
206742_at	0.401502
233042_at	0.401402
213245_at	0.401281
231041_at	0.401244
202534_x_at	0.401046
213486_at	0.400802
1559116_s_at	0.400744
212218_s_at	0.400376
207949_s_at	0.398985
209608_s_at	0.398389
1556136_at	0.397227
241156_at	0.396655
228097_at	0.396372
213149_at	0.394806
236291_at	0.39444
226096_at	0.393785
242001_at	0.392935
223467_at	0.392862
229134_at	0.392258
228568_at	0.391877
232181_at	0.391253
238989_at	0.390136
210447_at	0.39011
238824_at	0.389663
224870_at	0.389105
223840_s_at	0.388657
223754_at	0.386514
229261_at	0.385926
202793_at	0.385747
232365_at	0.385741
210299_s_at	0.384572
216604_s_at	0.384087
1558556_at	0.383913
233648_at	0.383552
242751_at	0.382969
232484_at	0.38205
207605_x_at	0.381773
207621_s_at	0.381548
225759_x_at	0.381365
218864_at	0.380952
208892_s_at	0.380238
230406_at	0.380212
1566079_at	0.378305
227722_at	0.377296
232662_x_at	0.376901
241017_at	0.376861
204051_s_at	0.375964
232547_at	0.374895
216247_at	0.374165
1555274_a_at	0.373751
203549_s_at	0.37257
241986_at	0.372298
215649_s_at	0.371249
214063_s_at	0.37098
222484_s_at	0.37002
228645_at	0.367602
228717_at	0.367095
213862_at	0.366111
1559716_at	0.365446
213787_s_at	0.365154
210130_s_at	0.364491
239283_at	0.36402
229839_at	0.36395
213046_at	0.363877
231050_at	0.36382
203027_s_at	0.363424
204392_at	0.362553
48808_at	0.361836
223712_at	0.360312
225757_s_at	0.36024
205960_at	0.358337
1553679_s_at	0.358297
202409_at	0.356874
218693_at	0.35648
229004_at	0.356425
242447_at	0.355931
203665_at	0.354865
210547_x_at	0.354262
228559_at	0.353911
231291_at	0.353508
223122_s_at	0.35282
210061_at	0.351163
212568_s_at	0.350329
208893_s_at	0.349634
223343_at	0.349568
208228_s_at	0.349061
233793_at	0.347407
201625_s_at	0.347023
235667_at	0.346887
215128_at	0.346511
214744_s_at	0.346069
230040_at	0.344178
230144_at	0.342654
219968_at	0.3426
203571_s_at	0.342458
221750_at	0.339009
202410_x_at	0.33892
229544_at	0.338813
207144_s_at	0.337204
1557459_at	0.336768
244802_at	0.335608
228049_x_at	0.335342
204052_s_at	0.334703
204239_s_at	0.333358
203400_s_at	0.33272
235708_at	0.331597
202834_at	0.329486
224327_s_at	0.328732
1556935_at	0.327368
203658_at	0.327025
210062_s_at	0.326664
235679_at	0.326133
223605_at	0.323958
207117_at	0.321948
210298_x_at	0.321357
211150_s_at	0.321263
235110_at	0.318851
236923_x_at	0.315828
1564475_s_at	0.315242
222351_at	0.314831
215613_at	0.313335
217626_at	0.312257
230057_at	0.311045
242197_x_at	0.310757
203548_s_at	0.308712
203394_s_at	0.308449
230482_at	0.307924
203747_at	0.306663
204537_s_at	0.305403
221042_s_at	0.305236
214717_at	0.30453
212092_at	0.302293
242181_at	0.301715
203680_at	0.30164
235978_at	0.298845
208186_s_at	0.298743
213839_at	0.298449
232268_at	0.297337
218844_at	0.296461
206007_at	0.296033
222592_s_at	0.2959
201539_s_at	0.294721
236728_at	0.292022
230605_at	0.291266
228740_at	0.289706
244546_at	0.289623
1554044_a_at	0.289125
228104_at	0.287771
1558421_a_at	0.287443
39248_at	0.286866
226064_s_at	0.286544
209279_s_at	0.28527
216081_at	0.283984
214505_s_at	0.282662
214584_x_at	0.281581
238718_at	0.280789
204039_at	0.276595
207175_at	0.271946
205969_at	0.26824
1552616_a_at	0.267957
202935_s_at	0.26663
1564474_at	0.264754
39249_at	0.261844
1562321_at	0.260558
223727_at	0.259567
211792_s_at	0.256429
227860_at	0.255235
213830_at	0.253013
232187_at	0.252828
211162_x_at	0.247289
201042_at	0.247141
211708_s_at	0.246892
1562456_at	0.245885
229309_at	0.242777
210055_at	0.238276
1561242_at	0.23648
1568620_at	0.235235
212094_at	0.235032
220979_s_at	0.233173
203920_at	0.233046
205822_s_at	0.23291
239929_at	0.232108
229476_s_at	0.230706
1563034_at	0.228993
238756_at	0.228988
1553583_a_at	0.227972
221139_s_at	0.227479
214582_at	0.22257
213855_s_at	0.220602
1559942_at	0.218029
1555740_a_at	0.217129
211006_s_at	0.213484
208591_s_at	0.209607
202936_s_at	0.206293
219181_at	0.20608
210888_s_at	0.205119
229477_at	0.204923
204159_at	0.204471
241929_at	0.204392
205478_at	0.203101
219689_at	0.201206
239201_at	0.20119
202345_s_at	0.197476
239360_at	0.189818
222317_at	0.189254
208383_s_at	0.189221
224348_s_at	0.187729
217143_s_at	0.187723
222725_s_at	0.187016
206955_at	0.18404
203638_s_at	0.18387
218736_s_at	0.18266
224646_x_at	0.182625
223707_at	0.170896
208997_s_at	0.165881
228409_at	0.160262
1563035_x_at	0.158933
216191_s_at	0.152997
229415_at	0.148468
224997_x_at	0.142359
208998_at	0.141293
214285_at	0.134004
205738_s_at	0.128782
213706_at	0.128409
235129_at	0.122653
223828_s_at	0.121561
202712_s_at	0.119988
240869_at	0.111807
205363_at	0.109565
204997_at	0.10185
209301_at	0.0643998
204865_at	0.0603369

## Sheet: 21 Day vs 7 Day Downregulated 
Probe ID Set		Gene Name	Accession No.	Fold Change
1556186_s_at	KIAA0090	KIAA0090	NM_015047	0.509996
219937_at	TRHDE	thyrotropin-releasing hormone degrading enzyme	NM_013381	0.509931
202308_at	SREBF1	sterol regulatory element binding transcription factor 1	NM_001005291 /// NM_004176	0.509155
206730_at	GRIA3	glutamate receptor, ionotrophic, AMPA 3	NM_000828 /// NM_007325	0.509134
204615_x_at	IDI1	isopentenyl-diphosphate delta isomerase 1	NM_004508	0.508556
219325_s_at	ELAC1	elaC homolog 1 (E. coli)	NM_018696	0.508531
218275_at	SLC25A10	solute carrier family 25 (mitochondrial carrier; dicarboxylate transporter), mem	NM_012140	0.508461
238889_at	AGBL5	ATP/GTP binding protein-like 5	NM_001035507 /// NM_021831	0.508342
222687_s_at	ACER3	alkaline ceramidase 3	NM_018367	0.50821
212605_s_at	---	---	---	0.508179
1568920_at	---	---	---	0.507789
222018_at	NACA	nascent polypeptide-associated complex alpha subunit	NM_001113201 /// NM_001113202 /// NM_001113203 /// NM_005594	0.507372
235761_at	---	---	---	0.507182
1552785_at	ZNF781	zinc finger protein 781	NM_152605	0.507071
236094_at	TCF7L2	Transcription factor 7-like 2 (T-cell specific, HMG-box)	NM_001146274 /// NM_001146283 /// NM_001146284 /// NM_001146285 /// NM_001146286	0.507053
226644_at	MIB2	mindbomb homolog 2 (Drosophila)	NM_001170686 /// NM_001170687 /// NM_001170688 /// NM_001170689 /// NM_080875 //	0.506991
205832_at	CPA4	carboxypeptidase A4	NM_001163446 /// NM_016352	0.506889
212670_at	ELN	elastin	NM_000501 /// NM_001081752 /// NM_001081753 /// NM_001081754 /// NM_001081755	0.506496
224590_at	XIST	X (inactive)-specific transcript (non-protein coding)	NR_001564	0.506344
202883_s_at	PPP2R1B	protein phosphatase 2, regulatory subunit A, beta	NM_001177562 /// NM_001177563 /// NM_002716 /// NM_181699 /// NM_181700	0.506093
208630_at	HADHA	hydroxyacyl-CoA dehydrogenase/3-ketoacyl-CoA thiolase/enoyl-CoA hydratase (trifu	NM_000182	0.506027
226777_at	ADAM12	ADAM metallopeptidase domain 12	NM_003474 /// NM_021641	0.505761
201101_s_at	BCLAF1	BCL2-associated transcription factor 1	NM_001077440 /// NM_001077441 /// NM_014739	0.505748
228155_at	C10orf58	chromosome 10 open reading frame 58	NM_032333 /// NR_024572	0.505035
222011_s_at	TCP1	t-complex 1	NM_001008897 /// NM_030752	0.505025
213784_at	IFT27	intraflagellar transport 27 homolog (Chlamydomonas)	NM_001177701 /// NM_001177702 /// NM_006860 /// NR_033531	0.504977
220703_at	C10orf110	chromosome 10 open reading frame 110	NR_024628 /// NR_024629 /// NR_027708 /// NR_027709	0.504961
228997_at	TRNAU1AP	tRNA selenocysteine 1 associated protein 1	NM_017846 /// NR_003109	0.504933
230930_at	LOC338620	hypothetical protein LOC338620	---	0.504704
212780_at	SOS1	son of sevenless homolog 1 (Drosophila)	NM_005633	0.504648
239835_at	KBTBD8	kelch repeat and BTB (POZ) domain containing 8	NM_032505	0.504037
213349_at	TMCC1	transmembrane and coiled-coil domain family 1	NM_001017395 /// NM_001128224 /// NR_033361	0.503979
226269_at	GDAP1	ganglioside-induced differentiation-associated protein 1	NM_001040875 /// NM_018972	0.503931
223080_at	GLS	Glutaminase	NM_014905	0.503811
205421_at	SLC22A3	solute carrier family 22 (extraneuronal monoamine transporter), member 3	NM_021977	0.50369
218051_s_at	NT5DC2	5'-nucleotidase domain containing 2	NM_001134231 /// NM_022908	0.503636
216331_at	ITGA7	integrin, alpha 7	NM_001144996 /// NM_001144997 /// NM_002206	0.503479
208629_s_at	HADHA	hydroxyacyl-CoA dehydrogenase/3-ketoacyl-CoA thiolase/enoyl-CoA hydratase (trifu	NM_000182	0.503373
203669_s_at	DGAT1	diacylglycerol O-acyltransferase 1	NM_012079	0.503347
202070_s_at	IDH3A	isocitrate dehydrogenase 3 (NAD+) alpha	NM_005530	0.503218
235564_at	ZNF117	Zinc finger protein 117	NM_015852	0.502841
1558508_a_at	C1orf53	chromosome 1 open reading frame 53	NM_001024594	0.502813
214962_s_at	NUP160	nucleoporin 160kDa	NM_015231	0.502755
1558762_a_at	ZNF789	zinc finger protein 789	NM_001013258 /// NM_213603	0.502727
231097_at	---	---	---	0.502487
236016_at	SMARCE1	SWI/SNF related, matrix associated, actin dependent regulator of chromatin, subf	NM_003079	0.50227
222040_at	HNRNPA1 /// LOC100506653	heterogeneous nuclear ribonucleoprotein A1 /// hypothetical LOC100506653	NM_002136 /// NM_031157 /// XR_110355 /// XR_111294 /// XR_114638	0.50152
228918_at	LOC100288617	Hypothetical protein LOC100288617	---	0.501439
233689_at	---	---	---	0.501258
213790_at	ADAM12	ADAM metallopeptidase domain 12	NM_003474 /// NM_021641	0.501097
218863_s_at	TNS1	tensin 1	NM_022648	0.500937
210623_at	UBXN1	UBX domain protein 1	NM_015853	0.500709
230256_at	C1orf104	Chromosome 1 open reading frame 104	NM_001039517	0.500613
210964_s_at	GYG2	glycogenin 2	NM_001079855 /// NM_001184702 /// NM_001184703 /// NM_001184704 /// NM_003918	0.500573
212281_s_at	TMEM97	transmembrane protein 97	NM_014573	0.500528
1558404_at	LOC644242	hypothetical LOC644242	NR_036540	0.500478
243509_at	---	---	---	0.500015
204813_at	MAPK10	mitogen-activated protein kinase 10	NM_002753 /// NM_138980 /// NM_138981 /// NM_138982	0.499411
236622_at	PIGM	phosphatidylinositol glycan anchor biosynthesis, class M	NM_145167	0.498935
207149_at	CDH12	cadherin 12, type 2 (N-cadherin 2)	NM_004061	0.498733
239562_at	MTHFD2L	methylenetetrahydrofolate dehydrogenase (NADP+ dependent) 2-like	NM_001144978	0.498683
229513_at	STRBP	spermatid perinuclear RNA binding protein	NM_001171137 /// NM_018387 /// NR_033234	0.498013
232453_at	---	---	---	0.497668
225521_at	ANAPC7	anaphase promoting complex subunit 7	NM_001137664 /// NM_016238	0.497406
243819_at	---	---	---	0.497379
209577_at	PCYT2	phosphate cytidylyltransferase 2, ethanolamine	NM_001184917 /// NM_002861 /// NR_033681 /// NR_033682 /// NR_033683 /// NR_0336	0.497305
242264_at	---	---	---	0.496875
227409_at	PPP1R3E	protein phosphatase 1, regulatory (inhibitor) subunit 3E	NR_026862	0.496606
215443_at	TSHR	thyroid stimulating hormone receptor	NM_000369 /// NM_001018036 /// NM_001142626	0.496221
222360_at	DPH5	DPH5 homolog (S. cerevisiae)	NM_001077394 /// NM_001077395 /// NM_015958	0.496071
215768_at	---	---	---	0.49582
238726_at	---	---	---	0.495506
220073_s_at	PLEKHG6	pleckstrin homology domain containing, family G (with RhoGef domain) member 6	NM_001144856 /// NM_001144857 /// NM_018173	0.495231
1557062_at	LOC100129195	hypothetical LOC100129195	XR_108694 /// XR_112871 /// XR_113860	0.494998
1560446_at	LOC100132815	hypothetical LOC100132815	XR_109587 /// XR_111844 /// XR_115256	0.494452
209869_at	ADRA2A	adrenergic, alpha-2A-, receptor	NM_000681	0.493905
221163_s_at	MLXIPL	MLX interacting protein-like	NM_032951 /// NM_032952 /// NM_032953 /// NM_032954	0.493849
200962_at	RPL31	ribosomal protein L31	NM_000993 /// NM_001098577 /// NM_001099693	0.49344
237213_at	---	---	---	0.493109
231113_at	---	---	---	0.492708
212272_at	LPIN1	lipin 1	NM_145693	0.492703
236330_at	---	---	---	0.492647
1566208_at	TCEA1	transcription elongation factor A (SII), 1	NM_006756 /// NM_201437	0.491543
206432_at	HAS2	hyaluronan synthase 2	NM_005328	0.491318
201656_at	ITGA6	integrin, alpha 6	NM_000210 /// NM_001079818	0.491263
236436_at	SLC25A45	solute carrier family 25, member 45	NM_001077241 /// NM_182556	0.491
226911_at	EGFLAM	EGF-like, fibronectin type III and laminin G domains	NM_152403 /// NM_182798 /// NM_182799 /// NM_182801	0.490887
243584_at	---	---	---	0.490708
1555878_at	RPS24	Ribosomal protein S24	NM_001026 /// NM_001142282 /// NM_001142283 /// NM_001142284 /// NM_001142285 //	0.490588
204233_s_at	CHKA	choline kinase alpha	NM_001277 /// NM_212469	0.490526
204067_at	SUOX	sulfite oxidase	NM_000456 /// NM_001032386 /// NM_001032387	0.490509
32837_at	AGPAT2	1-acylglycerol-3-phosphate O-acyltransferase 2 (lysophosphatidic acid acyltransf	NM_001012727 /// NM_006412	0.490475
205048_s_at	PSPH	phosphoserine phosphatase	NM_004577	0.490461
230292_at	LOC100131993	Similar to hCG2020760	---	0.490254
208903_at	RPS28	ribosomal protein S28	NM_001031	0.49023
1562235_s_at	---	---	---	0.490198
205713_s_at	COMP	cartilage oligomeric matrix protein	NM_000095	0.49003
209372_x_at	TUBB2A /// TUBB2B	tubulin, beta 2A /// tubulin, beta 2B	NM_001069 /// NM_178012	0.490011
240188_at	---	---	---	0.488322
1563182_at	ACVR1C	activin A receptor, type IC	NM_001111031 /// NM_001111032 /// NM_001111033 /// NM_145259	0.487344
243704_at	GPATCH2	G patch domain containing 2	NM_018040	0.487344
201308_s_at	40797	septin 11	NM_018243	0.487341
220865_s_at	PDSS1	prenyl (decaprenyl) diphosphate synthase, subunit 1	NM_014317	0.4868
229948_at	---	---	---	0.486665
229928_at	LOC100507265	hypothetical LOC100507265	XR_108421 /// XR_112429 /// XR_113424	0.486211
222094_at	SULT1A3 /// SULT1A4	sulfotransferase family, cytosolic, 1A, phenol-preferring, member 3 /// sulfotra	NM_001017389 /// NM_001017390 /// NM_003166 /// NM_177552	0.485968
239999_at	---	---	---	0.485918
1558292_s_at	PIGW	phosphatidylinositol glycan anchor biosynthesis, class W	NM_178517	0.485651
203260_at	HDDC2	HD domain containing 2	NM_016063	0.485366
243563_at	---	---	---	0.485117
228402_at	ZBED3	zinc finger, BED-type containing 3	NM_032367	0.484726
225863_s_at	C19orf12	chromosome 19 open reading frame 12	NM_001031726 /// NM_031448	0.484717
224461_s_at	AIFM2	apoptosis-inducing factor, mitochondrion-associated, 2	NM_001198696 /// NM_032797	0.483957
1558166_at	MGC16275	hypothetical protein MGC16275	NR_026914	0.48373
225380_at	PKDCC	protein kinase domain containing, cytoplasmic homolog (mouse)	NM_138370	0.483702
235309_at	RPS15A	ribosomal protein S15a	NM_001019 /// NM_001030009	0.483657
232259_s_at	LOC100009676	hypothetical LOC100009676	NR_024407	0.483465
242532_at	---	---	---	0.483276
1569183_a_at	CHM	choroideremia (Rab escort protein 1)	NM_000390 /// NM_001145414	0.482684
217490_at	---	---	---	0.482439
210078_s_at	KCNAB1	potassium voltage-gated channel, shaker-related subfamily, beta member 1	NM_003471 /// NM_172159 /// NM_172160	0.482425
204026_s_at	ZWINT	ZW10 interactor	NM_001005413 /// NM_007057 /// NM_032997	0.481626
1560263_at	---	---	---	0.481522
205378_s_at	ACHE	acetylcholinesterase	NM_000665 /// NM_015831	0.481341
212980_at	USP34	ubiquitin specific peptidase 34	NM_014709	0.481336
210089_s_at	LAMA4	laminin, alpha 4	NM_001105206 /// NM_001105207 /// NM_001105208 /// NM_001105209 /// NM_002290	0.481311
210881_s_at	IGF2 /// INS-IGF2	insulin-like growth factor 2 (somatomedin A) /// INS-IGF2 readthrough transcript	NM_000612 /// NM_001007139 /// NM_001042376 /// NM_001127598 /// NR_003512	0.481234
207661_s_at	SH3PXD2A	SH3 and PX domains 2A	NM_014631	0.480848
216259_at	---	---	---	0.480134
238704_at	---	---	---	0.479985
201127_s_at	ACLY	ATP citrate lyase	NM_001096 /// NM_198830	0.47998
238898_at	LOC100505730 /// LOC100509599	hypothetical LOC100505730 /// hypothetical LOC100509599	XR_108648 /// XR_108649 /// XR_112884 /// XR_112885 /// XR_113892 /// XR_113893	0.479955
232508_at	ZMIZ1	zinc finger, MIZ-type containing 1	NM_020338	0.479651
207993_s_at	CHP	calcium binding protein P22	NM_007236	0.479543
238762_at	MTHFD2L	methylenetetrahydrofolate dehydrogenase (NADP+ dependent) 2-like	NM_001144978	0.479131
213302_at	PFAS	phosphoribosylformylglycinamidine synthase	NM_012393	0.478842
237390_at	---	---	---	0.478741
212510_at	GPD1L	glycerol-3-phosphate dehydrogenase 1-like	NM_015141	0.478171
224860_at	C9orf123	chromosome 9 open reading frame 123	NM_033428	0.47805
213935_at	ABHD5	abhydrolase domain containing 5	NM_016006	0.478007
236835_at	LOC645431	hypothetical LOC645431	NR_024334	0.477578
226818_at	MPEG1	macrophage expressed 1	NM_001039396	0.477544
207583_at	ABCD2	ATP-binding cassette, sub-family D (ALD), member 2	NM_005164	0.477534
205633_s_at	ALAS1	aminolevulinate, delta-, synthase 1	NM_000688 /// NM_199166	0.477434
226649_at	PANK1	pantothenate kinase 1	NM_138316 /// NM_148977 /// NM_148978	0.477318
240105_at	---	---	---	0.477197
231452_at	HRASLS5	HRAS-like suppressor family, member 5	NM_001146728 /// NM_001146729 /// NM_054108	0.47712
230524_at	MPI	mannose phosphate isomerase	NM_002435	0.476715
208577_at	HIST1H3C	histone cluster 1, H3c	NM_003531	0.476574
224817_at	SH3PXD2A	SH3 and PX domains 2A	NM_014631	0.476529
238113_at	LOC100507253	hypothetical LOC100507253	XR_110118 /// XR_111384 /// XR_114696	0.476467
243423_at	---	---	---	0.476388
39854_r_at	PNPLA2	patatin-like phospholipase domain containing 2	NM_020376	0.476229
206212_at	CPA2	carboxypeptidase A2 (pancreatic)	NM_001869	0.476161
1561777_at	---	---	---	0.475722
218493_at	SNRNP25	small nuclear ribonucleoprotein 25kDa (U11/U12)	NM_024571	0.475527
1556129_at	LOC642533	hypothetical LOC642533	XR_016325 /// XR_041225 /// XR_041226	0.475348
239389_at	---	---	---	0.475095
204141_at	TUBB2A	tubulin, beta 2A	NM_001069	0.474755
232750_at	TNS1	Tensin 1	NM_022648	0.474437
1552278_a_at	SLC46A1	solute carrier family 46 (folate transporter), member 1	NM_080669	0.474257
235534_at	---	---	---	0.474136
242956_at	IDH1	Isocitrate dehydrogenase 1 (NADP+), soluble	NM_005896	0.474055
235497_at	LOC643837	hypothetical LOC643837	NR_015368	0.474033
227336_at	DTX1	deltex homolog 1 (Drosophila)	NM_004416	0.473759
214097_at	RPS21	ribosomal protein S21	NM_001024	0.473684
201420_s_at	WDR77	WD repeat domain 77	NM_024102	0.473474
228990_at	SNHG12	small nucleolar RNA host gene 12 (non-protein coding)	NR_024127	0.472947
226775_at	ENY2	enhancer of yellow 2 homolog (Drosophila)	NM_001193557 /// NM_020189 /// NR_036471 /// NR_036472	0.472717
235293_at	---	---	---	0.472525
204548_at	STAR	steroidogenic acute regulatory protein	NM_000349	0.472451
228469_at	PPID	Peptidylprolyl isomerase D	NM_005038	0.47234
206548_at	---	---	---	0.472226
221928_at	ACACB	acetyl-CoA carboxylase beta	NM_001093	0.471247
230535_s_at	ATP5E	ATP synthase, H+ transporting, mitochondrial F1 complex, epsilon subunit	NM_001001977 /// NM_006886	0.471187
213133_s_at	GCSH /// LOC100329108	glycine cleavage system protein H (aminomethyl carrier) /// glycine cleavage sys	NM_004483 /// NR_033247 /// NR_033249	0.471185
1562194_at	---	---	---	0.471167
212705_x_at	PNPLA2	patatin-like phospholipase domain containing 2	NM_020376	0.470996
226229_s_at	SSU72	SSU72 RNA polymerase II CTD phosphatase homolog (S. cerevisiae)	NM_014188	0.470823
239262_at	---	---	---	0.470726
226114_at	ZNF436	zinc finger protein 436	NM_001077195 /// NM_030634	0.470292
236712_at	---	---	---	0.469825
1556694_a_at	---	---	---	0.469784
210963_s_at	GYG2	glycogenin 2	NM_001079855 /// NM_001184702 /// NM_001184703 /// NM_001184704 /// NM_003918	0.469523
227138_at	CRTAP	cartilage associated protein	NM_006371	0.469039
229966_at	EWSR1	Ewing sarcoma breakpoint region 1	NM_001163285 /// NM_001163286 /// NM_001163287 /// NM_005243 /// NM_013986	0.467316
240857_at	DNAH9	dynein, axonemal, heavy chain 9	NM_001372 /// NM_004662	0.467115
238026_at	RPL35A	ribosomal protein L35a	NM_000996	0.467065
217028_at	CXCR4	chemokine (C-X-C motif) receptor 4	NM_001008540 /// NM_003467	0.466936
210653_s_at	BCKDHB	branched chain keto acid dehydrogenase E1, beta polypeptide	NM_000056 /// NM_183050	0.466618
235458_at	HAVCR2	hepatitis A virus cellular receptor 2	NM_032782	0.466542
226864_at	PKIA	protein kinase (cAMP-dependent, catalytic) inhibitor alpha	NM_006823 /// NM_181839	0.466298
202735_at	EBP	emopamil binding protein (sterol isomerase)	NM_006579	0.466137
213975_s_at	LYZ	lysozyme	NM_000239	0.46609
1557418_at	ACSL4	Acyl-CoA synthetase long-chain family member 4	NM_004458 /// NM_022977	0.46524
226875_at	DOCK11	dedicator of cytokinesis 11	NM_144658	0.464768
227847_at	EPM2AIP1	EPM2A (laforin) interacting protein 1	NM_014805	0.46458
1566603_s_at	RPUSD3	RNA pseudouridylate synthase domain containing 3	NM_001142547 /// NM_173659	0.464561
229425_at	---	---	---	0.464343
227268_at	RNFT1	ring finger protein, transmembrane 1	NM_016125	0.464128
240078_at	SFSWAP	splicing factor, suppressor of white-apricot homolog (Drosophila)	NM_004592	0.464095
1557400_at	---	---	---	0.464029
212279_at	TMEM97	transmembrane protein 97	NM_014573	0.464011
238951_at	---	---	---	0.463863
233030_at	PNPLA3	patatin-like phospholipase domain containing 3	NM_025225	0.463478
242260_at	MATR3	Matrin 3	NM_001194954 /// NM_001194955 /// NM_001194956 /// NM_018834 /// NM_199189 /// N	0.463416
229653_at	VPS53	vacuolar protein sorting 53 homolog (S. cerevisiae)	NM_001128159 /// NM_018289	0.463117
241755_at	UQCRC2	ubiquinol-cytochrome c reductase core protein II	NM_003366	0.463014
235236_at	LOC100507248	hypothetical LOC100507248	XR_110066	0.462899
212935_at	MCF2L	MCF.2 cell line derived transforming sequence-like	NM_001112732 /// NM_024979	0.462317
210609_s_at	TP53I3	tumor protein p53 inducible protein 3	NM_004881 /// NM_147184	0.462227
213129_s_at	GCSH /// LOC100329108	glycine cleavage system protein H (aminomethyl carrier) /// glycine cleavage sys	NM_004483 /// NR_033247 /// NR_033249	0.462084
1557419_a_at	ACSL4	Acyl-CoA synthetase long-chain family member 4	NM_004458 /// NM_022977	0.462047
217637_at	---	---	---	0.461796
202282_at	HSD17B10	hydroxysteroid (17-beta) dehydrogenase 10	NM_001037811 /// NM_004493	0.461661
205794_s_at	NOVA1	neuro-oncological ventral antigen 1	NM_002515 /// NM_006489 /// NM_006491	0.461568
238363_at	---	---	---	0.46107
236691_at	LOC646509	Hypothetical LOC646509	---	0.460238
201627_s_at	INSIG1	insulin induced gene 1	NM_005542 /// NM_198336 /// NM_198337	0.460145
1560698_a_at	LOC283392	hypothetical LOC283392	NR_026836 /// NR_026837	0.45999
228842_at	LOC646509	Hypothetical LOC646509	---	0.459597
227952_at	---	---	---	0.459278
230372_at	HAS2	hyaluronan synthase 2	NM_005328	0.458926
210184_at	ITGAX	integrin, alpha X (complement component 3 receptor 4 subunit)	NM_000887	0.458228
202982_s_at	ACOT1 /// ACOT2	acyl-CoA thioesterase 1 /// acyl-CoA thioesterase 2	NM_001037161 /// NM_006821	0.457878
227724_at	---	---	---	0.457475
235134_at	---	---	---	0.457331
210010_s_at	SLC25A1	solute carrier family 25 (mitochondrial carrier; citrate transporter), member 1	NM_005984 /// NR_033687	0.457126
210337_s_at	ACLY	ATP citrate lyase	NM_001096 /// NM_198830	0.456888
227876_at	ARHGAP39	Rho GTPase activating protein 39	NM_025251	0.455832
227704_at	C19orf12	chromosome 19 open reading frame 12	NM_001031726 /// NM_031448	0.455627
230657_at	---	---	---	0.455624
228366_at	---	---	---	0.455164
208881_x_at	IDI1	isopentenyl-diphosphate delta isomerase 1	NM_004508	0.454589
230337_at	SOS1	son of sevenless homolog 1 (Drosophila)	NM_005633	0.45355
218865_at	MOSC1	MOCO sulphurase C-terminal domain containing 1	NM_022746	0.453451
209909_s_at	TGFB2	transforming growth factor, beta 2	NM_001135599 /// NM_003238	0.453358
1556555_at	LOC100129461	hypothetical LOC100129461	XR_108629 /// XR_112829 /// XR_113826	0.452071
211922_s_at	CAT	catalase	NM_001752	0.451535
205952_at	KCNK3	potassium channel, subfamily K, member 3	NM_002246	0.451184
210644_s_at	LAIR1	leukocyte-associated immunoglobulin-like receptor 1	NM_002287 /// NM_021706	0.450857
236511_at	---	---	---	0.450747
230599_at	---	---	---	0.450053
223344_s_at	MS4A7	membrane-spanning 4-domains, subfamily A, member 7	NM_021201 /// NM_206938 /// NM_206939 /// NM_206940	0.449543
1556111_s_at	---	---	---	0.449186
211569_s_at	HADH	hydroxyacyl-CoA dehydrogenase	NM_001184705 /// NM_005327	0.448877
224839_s_at	GPT2	glutamic pyruvate transaminase (alanine aminotransferase) 2	NM_001142466 /// NM_133443	0.448789
234051_at	---	---	---	0.448495
242018_at	---	---	---	0.447822
1562777_at	---	---	---	0.447772
209243_s_at	PEG3	paternally expressed 3	NM_001146184 /// NM_001146185 /// NM_001146186 /// NM_001146187 /// NM_006210	0.447756
1556110_at	---	---	---	0.447525
226805_at	FITM2	fat storage-inducing transmembrane protein 2	NM_001080472	0.447449
231701_s_at	SHMT1	Serine hydroxymethyltransferase 1 (soluble)	NM_004169 /// NM_148918	0.447347
1552615_at	ACACB	acetyl-CoA carboxylase beta	NM_001093	0.447281
236220_at	---	---	---	0.446949
202016_at	MEST	mesoderm specific transcript homolog (mouse)	NM_002402 /// NM_177524 /// NM_177525	0.446712
205347_s_at	TMSB15A	thymosin beta 15a	NM_021992	0.44668
208964_s_at	FADS1	fatty acid desaturase 1	NM_013402	0.445947
35147_at	MCF2L	MCF.2 cell line derived transforming sequence-like	NM_001112732 /// NM_024979	0.445673
229864_at	C3orf75	Chromosome 3 open reading frame 75	NM_001031703	0.44522
202884_s_at	PPP2R1B	protein phosphatase 2, regulatory subunit A, beta	NM_001177562 /// NM_001177563 /// NM_002716 /// NM_181699 /// NM_181700	0.444873
1570372_at	---	---	---	0.444383
235049_at	ADCY1	adenylate cyclase 1 (brain)	NM_021116	0.444186
208962_s_at	FADS1	fatty acid desaturase 1	NM_013402	0.444129
235203_at	---	---	---	0.443372
224954_at	SHMT1	serine hydroxymethyltransferase 1 (soluble)	NM_004169 /// NM_148918	0.443298
243529_at	MARS2	methionyl-tRNA synthetase 2, mitochondrial	NM_138395	0.442409
222071_s_at	SLCO4C1	solute carrier organic anion transporter family, member 4C1	NM_180991	0.441794
238975_at	MMAB	methylmalonic aciduria (cobalamin deficiency) cblB type	NM_052845	0.441667
223121_s_at	SFRP2	secreted frizzled-related protein 2	NM_003013	0.441497
210375_at	PTGER3	prostaglandin E receptor 3 (subtype EP3)	NM_001126044 /// NM_198714 /// NM_198715 /// NM_198716 /// NM_198717 /// NM_1987	0.44141
235919_at	---	---	---	0.440428
203578_s_at	SLC7A6	solute carrier family 7 (cationic amino acid transporter, y+ system), member 6	NM_001076785 /// NM_003983	0.440379
205208_at	ALDH1L1	aldehyde dehydrogenase 1 family, member L1	NM_012190	0.440273
218518_at	FAM13B	family with sequence similarity 13, member B	NM_001101800 /// NM_001101801 /// NM_016603	0.440213
213805_at	ABHD5	abhydrolase domain containing 5	NM_016006	0.440003
243379_at	---	---	---	0.439881
230647_at	TMEM53	transmembrane protein 53	NM_024587	0.439584
230479_at	---	---	---	0.439501
1559094_at	FBXO9	F-box protein 9	NM_012347 /// NM_033480 /// NM_033481	0.439429
209980_s_at	SHMT1	serine hydroxymethyltransferase 1 (soluble)	NM_004169 /// NM_148918	0.438989
243543_at	---	---	---	0.43898
223314_at	TSPAN14	tetraspanin 14	NM_001128309 /// NM_030927	0.436578
228195_at	C2orf88	chromosome 2 open reading frame 88	NM_001042519 /// NM_001042520 /// NM_001042521 /// NM_032321	0.436565
1554878_a_at	ABCD3	ATP-binding cassette, sub-family D (ALD), member 3	NM_001122674 /// NM_002858	0.436352
202532_s_at	DHFR	dihydrofolate reductase	NM_000791	0.436314
224888_at	EPT1	ethanolaminephosphotransferase 1 (CDP-ethanolamine-specific)	NM_033505	0.435339
220915_s_at	---	---	---	0.435296
202952_s_at	ADAM12	ADAM metallopeptidase domain 12	NM_003474 /// NM_021641	0.434966
229426_at	COX5A	cytochrome c oxidase subunit Va	NM_004255	0.43473
202740_at	ABHD14A /// ACY1	abhydrolase domain containing 14A /// aminoacylase 1	NM_000666 /// NM_015407	0.433279
1556082_a_at	---	---	---	0.433058
209663_s_at	ITGA7	integrin, alpha 7	NM_001144996 /// NM_001144997 /// NM_002206	0.432771
243023_at	---	---	---	0.432709
208963_x_at	FADS1	fatty acid desaturase 1	NM_013402	0.43136
213992_at	COL4A6	collagen, type IV, alpha 6	NM_001847 /// NM_033641	0.431297
235108_at	KCNK3	potassium channel, subfamily K, member 3	NM_002246	0.431246
1568882_at	LRTOMT	leucine rich transmembrane and 0-methyltransferase domain containing	NM_001145307 /// NM_001145308 /// NM_001145309 /// NM_001145310 /// NM_145309 //	0.431161
222939_s_at	SLC16A10	solute carrier family 16, member 10 (aromatic amino acid transporter)	NM_018593	0.431005
236610_at	---	---	---	0.430886
234859_at	PLXNA4	plexin A4	NM_001105543 /// NM_020911 /// NM_181775	0.430845
204484_at	PIK3C2B	phosphoinositide-3-kinase, class 2, beta polypeptide	NM_002646	0.429481
1552425_a_at	KLHL10	kelch-like 10 (Drosophila)	NM_152467	0.429345
244531_at	NNT	nicotinamide nucleotide transhydrogenase	NM_012343 /// NM_182977	0.428565
1558420_at	C14orf180	chromosome 14 open reading frame 180	NM_001008404	0.428084
230374_at	PPP1R14B	protein phosphatase 1, regulatory (inhibitor) subunit 14B	NM_138689	0.427877
1556200_a_at	C10orf90	chromosome 10 open reading frame 90	NM_001004298	0.427323
205913_at	PLIN1	perilipin 1	NM_001145311 /// NM_002666	0.42708
1552519_at	ACVR1C	activin A receptor, type IC	NM_001111031 /// NM_001111032 /// NM_001111033 /// NM_145259	0.427055
201791_s_at	DHCR7	7-dehydrocholesterol reductase	NM_001163817 /// NM_001360	0.426136
201035_s_at	HADH	hydroxyacyl-CoA dehydrogenase	NM_001184705 /// NM_005327	0.42611
203801_at	MRPS14	mitochondrial ribosomal protein S14	NM_022100	0.425956
1555741_at	MRAP	melanocortin 2 receptor accessory protein	NM_178817 /// NM_206898	0.425498
244276_at	KLB	klotho beta	NM_175737	0.425174
1559096_x_at	FBXO9	F-box protein 9	NM_012347 /// NM_033480 /// NM_033481	0.424773
238356_at	DOCK11	dedicator of cytokinesis 11	NM_144658	0.424394
235805_at	---	---	---	0.424337
243706_at	---	---	---	0.423752
224358_s_at	MS4A7	membrane-spanning 4-domains, subfamily A, member 7	NM_021201 /// NM_206938 /// NM_206939 /// NM_206940	0.423598
1556592_at	---	---	---	0.422731
235849_at	SCARA5	scavenger receptor class A, member 5 (putative)	NM_173833	0.422606
238927_at	---	---	---	0.422585
213252_at	SH3PXD2A	SH3 and PX domains 2A	NM_014631	0.422349
229823_at	RIMS2	regulating synaptic membrane exocytosis 2	NM_001100117 /// NM_014677	0.422235
222217_s_at	SLC27A3	solute carrier family 27 (fatty acid transporter), member 3	NM_024330	0.421292
228433_at	NFYA	nuclear transcription factor Y, alpha	NM_002505 /// NM_021705	0.420955
1568997_at	---	---	---	0.420332
235117_at	CHAC2	ChaC, cation transport regulator homolog 2 (E. coli)	NM_001008708	0.420052
223312_at	C2orf7	chromosome 2 open reading frame 7	NM_032319	0.419858
214767_s_at	HSPB6	heat shock protein, alpha-crystallin-related, B6	NM_144617	0.419835
1553243_at	ITIH5	inter-alpha (globulin) inhibitor H5	NM_001001851 /// NM_030569 /// NM_032817	0.418955
241368_at	PLIN5	perilipin 5	NM_001013706	0.418797
225826_at	MMAB	methylmalonic aciduria (cobalamin deficiency) cblB type	NM_052845	0.418043
1554049_s_at	DCAF8	DDB1 and CUL4 associated factor 8	NM_015726 /// NR_028103 /// NR_028104 /// NR_028105 /// NR_028106	0.4177
1555446_s_at	TRAPPC10	trafficking protein particle complex 10	NM_003274	0.417545
1556593_s_at	---	---	---	0.416667
229590_at	RPL13	ribosomal protein L13	NM_000977 /// NM_033251	0.416306
235408_x_at	ZNF117	zinc finger protein 117	NM_015852	0.416075
227056_at	KIAA0141	KIAA0141	NM_001142603 /// NM_014773	0.415837
222209_s_at	TMEM135	transmembrane protein 135	NM_001168724 /// NM_022918 /// NR_033149	0.41565
218322_s_at	ACSL5	acyl-CoA synthetase long-chain family member 5	NM_016234 /// NM_203379 /// NM_203380	0.415395
1569108_a_at	ZNF589	zinc finger protein 589	NM_016089	0.414644
214963_at	NUP160	nucleoporin 160kDa	NM_015231	0.413654
218739_at	ABHD5	abhydrolase domain containing 5	NM_016006	0.41307
1568781_at	---	---	---	0.412821
226018_at	C7orf41	chromosome 7 open reading frame 41	NM_152793	0.412419
242888_at	---	---	---	0.411384
1563629_a_at	---	---	---	0.411106
220930_s_at	MGC5590	hypothetical protein MGC5590	XM_930060 /// XM_941452	0.410273
235798_at	TMEM170B	transmembrane protein 170B	NM_001100829	0.410113
227103_s_at	ECE2	endothelin converting enzyme 2	NM_001037324 /// NM_001100120 /// NM_001100121 /// NM_014693 /// NM_032331	0.409685
241407_at	---	---	---	0.409063
228488_at	TBC1D16	TBC1 domain family, member 16	NM_019020	0.408837
219915_s_at	SLC16A10	solute carrier family 16, member 10 (aromatic amino acid transporter)	NM_018593	0.408547
228407_at	SCUBE3	signal peptide, CUB domain, EGF-like 3	NM_152753	0.408463
208891_at	DUSP6	dual specificity phosphatase 6	NM_001946 /// NM_022652	0.408333
226037_s_at	TAF9B	TAF9B RNA polymerase II, TATA box binding protein (TBP)-associated factor, 31kDa	NM_015975	0.408275
202886_s_at	PPP2R1B	protein phosphatase 2, regulatory subunit A, beta	NM_001177562 /// NM_001177563 /// NM_002716 /// NM_181699 /// NM_181700	0.407707
234312_s_at	ACSS2	acyl-CoA synthetase short-chain family member 2	NM_001076552 /// NM_018677 /// NR_028046	0.407639
224435_at	C10orf58	chromosome 10 open reading frame 58	NM_032333 /// NR_024572	0.407158
235109_at	ZBED3	zinc finger, BED-type containing 3	NM_032367	0.406946
204476_s_at	PC	pyruvate carboxylase	NM_000920 /// NM_001040716 /// NM_022172	0.406025
214183_s_at	TKTL1	transketolase-like 1	NM_001145933 /// NM_001145934 /// NM_012253	0.405773
227708_at	EEF1A1	eukaryotic translation elongation factor 1 alpha 1	NM_001402	0.405282
217670_at	RPLP2	Ribosomal protein, large, P2	NM_001004	0.404431
215093_at	NSDHL	NAD(P) dependent steroid dehydrogenase-like	NM_001129765 /// NM_015922	0.404249
201790_s_at	DHCR7	7-dehydrocholesterol reductase	NM_001163817 /// NM_001360	0.404205
213789_at	---	---	---	0.403983
1552501_a_at	GPBAR1	G protein-coupled bile acid receptor 1	NM_001077191 /// NM_001077194 /// NM_170699	0.403845
235709_at	GAS2L3	growth arrest-specific 2 like 3	NM_174942	0.402976
213496_at	LPPR4	lipid phosphate phosphatase-related protein type 4	NM_001166252 /// NM_014839	0.402418
242590_at	---	---	---	0.402248
242538_at	TFDP1	Transcription factor Dp-1	NM_007111 /// NR_026580	0.401849
206742_at	FIGF	c-fos induced growth factor (vascular endothelial growth factor D)	NM_004469	0.401502
233042_at	---	---	---	0.401402
213245_at	ADCY1	adenylate cyclase 1 (brain)	NM_021116	0.401281
231041_at	POLR1E	polymerase (RNA) I polypeptide E, 53kDa	NM_022490	0.401244
202534_x_at	DHFR	dihydrofolate reductase	NM_000791	0.401046
213486_at	COPG2IT1	COPG2 imprinted transcript 1 (non-protein coding)	NR_024086	0.400802
1559116_s_at	---	---	---	0.400744
212218_s_at	FASN	fatty acid synthase	NM_004104	0.400376
207949_s_at	ICA1	islet cell autoantigen 1, 69kDa	NM_001136020 /// NM_004968 /// NM_022307	0.398985
209608_s_at	ACAT2	acetyl-CoA acetyltransferase 2	NM_005891	0.398389
1556136_at	MYLK4	myosin light chain kinase family, member 4	NM_001012418	0.397227
241156_at	---	---	---	0.396655
228097_at	MYLIP	myosin regulatory light chain interacting protein	NM_013262	0.396372
213149_at	DLAT	dihydrolipoamide S-acetyltransferase	NM_001931	0.394806
236291_at	RDH5	retinol dehydrogenase 5 (11-cis/9-cis)	NM_002905	0.39444
226096_at	FNDC5	fibronectin type III domain containing 5	NM_001171940 /// NM_001171941 /// NM_153756	0.393785
242001_at	IDH1	Isocitrate dehydrogenase 1 (NADP+), soluble	NM_005896	0.392935
223467_at	RASD1	RAS, dexamethasone-induced 1	NM_016084	0.392862
229134_at	VANGL1	vang-like 1 (van gogh, Drosophila)	NM_001172411 /// NM_001172412 /// NM_138959	0.392258
228568_at	GCOM1	GRINL1A complex locus	NM_001018090 /// NM_001018091 /// NM_001018100 /// NM_152451	0.391877
232181_at	PPARGC1B	peroxisome proliferator-activated receptor gamma, coactivator 1 beta	NM_001172698 /// NM_001172699 /// NM_133263	0.391253
238989_at	C1GALT1C1	C1GALT1-specific chaperone 1	NM_001011551 /// NM_152692	0.390136
210447_at	GLUD2	glutamate dehydrogenase 2	NM_012084	0.39011
238824_at	---	---	---	0.389663
224870_at	KIAA0114	KIAA0114	NR_024031	0.389105
223840_s_at	SPATA9	spermatogenesis associated 9	NM_031952	0.388657
223754_at	C2orf88	chromosome 2 open reading frame 88	NM_001042519 /// NM_001042520 /// NM_001042521 /// NM_032321	0.386514
229261_at	---	---	---	0.385926
202793_at	LPCAT3	lysophosphatidylcholine acyltransferase 3	NM_005768	0.385747
232365_at	SIAH1	seven in absentia homolog 1 (Drosophila)	NM_001006610 /// NM_003031	0.385741
210299_s_at	FHL1	four and a half LIM domains 1	NM_001159699 /// NM_001159700 /// NM_001159701 /// NM_001159702 /// NM_001159703	0.384572
216604_s_at	SLC7A8	solute carrier family 7 (amino acid transporter, L-type), member 8	NM_012244 /// NM_182728	0.384087
1558556_at	CAMK1	Calcium/calmodulin-dependent protein kinase I	NM_003656	0.383913
233648_at	---	---	---	0.383552
242751_at	---	---	---	0.382969
232484_at	---	---	---	0.38205
207605_x_at	ZNF117	zinc finger protein 117	NM_015852	0.381773
207621_s_at	PEMT	phosphatidylethanolamine N-methyltransferase	NM_007169 /// NM_148172 /// NM_148173	0.381548
225759_x_at	CLMN	calmin (calponin-like, transmembrane)	NM_024734	0.381365
218864_at	TNS1	tensin 1	NM_022648	0.380952
208892_s_at	DUSP6	dual specificity phosphatase 6	NM_001946 /// NM_022652	0.380238
230406_at	---	---	---	0.380212
1566079_at	RPS16P5	ribosomal protein S16 pseudogene 5	---	0.378305
227722_at	RPS23	ribosomal protein S23	NM_001025	0.377296
232662_x_at	C10orf58	chromosome 10 open reading frame 58	NM_032333 /// NR_024572	0.376901
241017_at	RPL31 /// TBC1D8	ribosomal protein L31 /// TBC1 domain family, member 8 (with GRAM domain)	NM_000993 /// NM_001098577 /// NM_001099693 /// NM_001102426	0.376861
204051_s_at	SFRP4	secreted frizzled-related protein 4	NM_003014	0.375964
232547_at	SRCIN1	SRC kinase signaling inhibitor 1	NM_025248	0.374895
216247_at	---	---	---	0.374165
1555274_a_at	EPT1	ethanolaminephosphotransferase 1 (CDP-ethanolamine-specific)	NM_033505	0.373751
203549_s_at	LPL	lipoprotein lipase	NM_000237	0.37257
241986_at	BMPER	BMP binding endothelial regulator	NM_133468	0.372298
215649_s_at	MVK	mevalonate kinase	NM_000431 /// NM_001114185	0.371249
214063_s_at	TF	transferrin	NM_001063	0.37098
222484_s_at	CXCL14	chemokine (C-X-C motif) ligand 14	NM_004887	0.37002
228645_at	SNHG9	small nucleolar RNA host gene 9 (non-protein coding)	NR_003142	0.367602
228717_at	---	---	---	0.367095
213862_at	PNPLA2	Patatin-like phospholipase domain containing 2	NM_020376	0.366111
1559716_at	INO80C	INO80 complex subunit C	NM_001098817 /// NM_194281	0.365446
213787_s_at	EBP	emopamil binding protein (sterol isomerase)	NM_006579	0.365154
210130_s_at	TM7SF2	transmembrane 7 superfamily member 2	NM_003273	0.364491
239283_at	TMED5	transmembrane emp24 protein transport domain containing 5	NM_001167830 /// NM_016040 /// NR_030761	0.36402
229839_at	SCARA5	scavenger receptor class A, member 5 (putative)	NM_173833	0.36395
213046_at	PABPN1	poly(A) binding protein, nuclear 1	NM_004643	0.363877
231050_at	HRASLS5	HRAS-like suppressor family, member 5	NM_001146728 /// NM_001146729 /// NM_054108	0.36382
203027_s_at	MVD	mevalonate (diphospho) decarboxylase	NM_002461	0.363424
204392_at	CAMK1	calcium/calmodulin-dependent protein kinase I	NM_003656	0.362553
48808_at	DHFR	dihydrofolate reductase	NM_000791	0.361836
223712_at	PCBD2	pterin-4 alpha-carbinolamine dehydratase/dimerization cofactor of hepatocyte nuc	NM_032151	0.360312
225757_s_at	CLMN	calmin (calponin-like, transmembrane)	NM_024734	0.36024
205960_at	PDK4	pyruvate dehydrogenase kinase, isozyme 4	NM_002612	0.358337
1553679_s_at	VKORC1L1	vitamin K epoxide reductase complex, subunit 1-like 1	NM_173517	0.358297
202409_at	IGF2 /// INS-IGF2	insulin-like growth factor 2 (somatomedin A) /// INS-IGF2 readthrough transcript	NM_000612 /// NM_001007139 /// NM_001042376 /// NM_001127598 /// NR_003512	0.356874
218693_at	TSPAN15	tetraspanin 15	NM_012339	0.35648
229004_at	ADAMTS15	ADAM metallopeptidase with thrombospondin type 1 motif, 15	NM_139055	0.356425
242447_at	C3orf70	chromosome 3 open reading frame 70	NM_001025266	0.355931
203665_at	HMOX1	heme oxygenase (decycling) 1	NM_002133	0.354865
210547_x_at	ICA1	islet cell autoantigen 1, 69kDa	NM_001136020 /// NM_004968 /// NM_022307	0.354262
228559_at	CENPN	centromere protein N	NM_001100624 /// NM_001100625 /// NM_018455	0.353911
231291_at	---	---	---	0.353508
223122_s_at	SFRP2	secreted frizzled-related protein 2	NM_003013	0.35282
210061_at	ZNF589	zinc finger protein 589	NM_016089	0.351163
212568_s_at	DLAT	dihydrolipoamide S-acetyltransferase	NM_001931	0.350329
208893_s_at	DUSP6	dual specificity phosphatase 6	NM_001946 /// NM_022652	0.349634
223343_at	MS4A7	membrane-spanning 4-domains, subfamily A, member 7	NM_021201 /// NM_206938 /// NM_206939 /// NM_206940	0.349568
208228_s_at	FGFR2	fibroblast growth factor receptor 2	NM_000141 /// NM_001144913 /// NM_001144914 /// NM_001144915 /// NM_001144916 //	0.349061
233793_at	---	---	---	0.347407
201625_s_at	INSIG1	insulin induced gene 1	NM_005542 /// NM_198336 /// NM_198337	0.347023
235667_at	LOC643783	hypothetical LOC643783	XR_110055 /// XR_110056 /// XR_112635 /// XR_112636 /// XR_113640 /// XR_113641	0.346887
215128_at	---	---	---	0.346511
214744_s_at	RPL23	ribosomal protein L23	NM_000978	0.346069
230040_at	ADAMTS18	ADAM metallopeptidase with thrombospondin type 1 motif, 18	NM_199355	0.344178
230144_at	GRIA3	glutamate receptor, ionotrophic, AMPA 3	NM_000828 /// NM_007325	0.342654
219968_at	ZNF589	zinc finger protein 589	NM_016089	0.3426
203571_s_at	C10orf116	chromosome 10 open reading frame 116	NM_006829	0.342458
221750_at	HMGCS1	3-hydroxy-3-methylglutaryl-CoA synthase 1 (soluble)	NM_001098272 /// NM_002130	0.339009
202410_x_at	IGF2 /// INS-IGF2	insulin-like growth factor 2 (somatomedin A) /// INS-IGF2 readthrough transcript	NM_000612 /// NM_001007139 /// NM_001042376 /// NM_001127598 /// NR_003512	0.33892
229544_at	---	---	---	0.338813
207144_s_at	CITED1	Cbp/p300-interacting transactivator, with Glu/Asp-rich carboxy-terminal domain,	NM_001144885 /// NM_001144886 /// NM_001144887 /// NM_004143	0.337204
1557459_at	---	---	---	0.336768
244802_at	---	---	---	0.335608
228049_x_at	LOC100507303	hypothetical LOC100507303	XR_109242 /// XR_111621 /// XR_114905	0.335342
204052_s_at	SFRP4	secreted frizzled-related protein 4	NM_003014	0.334703
204239_s_at	NNAT	neuronatin	NM_005386 /// NM_181689	0.333358
203400_s_at	TF	transferrin	NM_001063	0.33272
235708_at	KLB	klotho beta	NM_175737	0.331597
202834_at	AGT	angiotensinogen (serpin peptidase inhibitor, clade A, member 8)	NM_000029	0.329486
224327_s_at	DGAT2	diacylglycerol O-acyltransferase 2	NM_032564	0.328732
1556935_at	---	---	---	0.327368
203658_at	SLC25A20	solute carrier family 25 (carnitine/acylcarnitine translocase), member 20	NM_000387	0.327025
210062_s_at	ZNF589	zinc finger protein 589	NM_016089	0.326664
235679_at	---	---	---	0.326133
223605_at	SLC25A18	solute carrier family 25 (mitochondrial carrier), member 18	NM_031481	0.323958
207117_at	ZNF117	zinc finger protein 117	NM_015852	0.321948
210298_x_at	FHL1	four and a half LIM domains 1	NM_001159699 /// NM_001159700 /// NM_001159701 /// NM_001159702 /// NM_001159703	0.321357
211150_s_at	DLAT	dihydrolipoamide S-acetyltransferase	NM_001931	0.321263
235110_at	PLA2G16	phospholipase A2, group XVI	NM_001128203 /// NM_007069	0.318851
236923_x_at	---	---	---	0.315828
1564475_s_at	LOC728723	hypothetical LOC728723	NR_024398	0.315242
222351_at	PPP2R1B	protein phosphatase 2, regulatory subunit A, beta	NM_001177562 /// NM_001177563 /// NM_002716 /// NM_181699 /// NM_181700	0.314831
215613_at	ADAM12	ADAM metallopeptidase domain 12	NM_003474 /// NM_021641	0.313335
217626_at	AKR1C1	aldo-keto reductase family 1, member C1 (dihydrodiol dehydrogenase 1; 20-alpha (	NM_001353	0.312257
230057_at	LOC285178	hypothetical protein LOC285178	---	0.311045
242197_x_at	CD36	CD36 molecule (thrombospondin receptor)	NM_000072 /// NM_001001547 /// NM_001001548 /// NM_001127443 /// NM_001127444	0.310757
203548_s_at	LPL	lipoprotein lipase	NM_000237	0.308712
203394_s_at	HES1	hairy and enhancer of split 1, (Drosophila)	NM_005524	0.308449
230482_at	ST6GALNAC5	ST6 (alpha-N-acetyl-neuraminyl-2,3-beta-galactosyl-1,3)-N-acetylgalactosaminide	NM_030965	0.307924
203747_at	AQP3	aquaporin 3 (Gill blood group)	NM_004925	0.306663
204537_s_at	GABRE	gamma-aminobutyric acid (GABA) A receptor, epsilon	NM_004961	0.305403
221042_s_at	CLMN	calmin (calponin-like, transmembrane)	NM_024734	0.305236
214717_at	PK155	hypothetical protein DKFZp434H1419	XM_003118510 /// XM_003119878 /// XM_003120390	0.30453
212092_at	PEG10	paternally expressed 10	NM_001040152 /// NM_001172437 /// NM_001172438 /// NM_001184961 /// NM_001184962	0.302293
242181_at	---	---	---	0.301715
203680_at	PRKAR2B	protein kinase, cAMP-dependent, regulatory, type II, beta	NM_002736	0.30164
235978_at	FABP4	fatty acid binding protein 4, adipocyte	NM_001442	0.298845
208186_s_at	LIPE	lipase, hormone-sensitive	NM_005357	0.298743
213839_at	CLMN	calmin (calponin-like, transmembrane)	NM_024734	0.298449
232268_at	---	---	---	0.297337
218844_at	ACSF2	acyl-CoA synthetase family member 2	NM_025149	0.296461
206007_at	PRG4	proteoglycan 4	NM_001127708 /// NM_001127709 /// NM_001127710 /// NM_005807	0.296033
222592_s_at	ACSL5	acyl-CoA synthetase long-chain family member 5	NM_016234 /// NM_203379 /// NM_203380	0.2959
201539_s_at	FHL1	four and a half LIM domains 1	NM_001159699 /// NM_001159700 /// NM_001159701 /// NM_001159702 /// NM_001159703	0.294721
236728_at	LNPEP	leucyl/cystinyl aminopeptidase	NM_005575 /// NM_175920	0.292022
230605_at	---	---	---	0.291266
228740_at	---	---	---	0.289706
244546_at	CYCS	cytochrome c, somatic	NM_018947	0.289623
1554044_a_at	MRAP	melanocortin 2 receptor accessory protein	NM_178817 /// NM_206898	0.289125
228104_at	PLXNA4	plexin A4	NM_001105543 /// NM_020911 /// NM_181775	0.287771
1558421_a_at	C14orf180	chromosome 14 open reading frame 180	NM_001008404	0.287443
39248_at	AQP3	aquaporin 3 (Gill blood group)	NM_004925	0.286866
226064_s_at	DGAT2	diacylglycerol O-acyltransferase 2	NM_032564	0.286544
209279_s_at	NSDHL	NAD(P) dependent steroid dehydrogenase-like	NM_001129765 /// NM_015922	0.28527
216081_at	LAMA4	laminin, alpha 4	NM_001105206 /// NM_001105207 /// NM_001105208 /// NM_001105209 /// NM_002290	0.283984
214505_s_at	FHL1	four and a half LIM domains 1	NM_001159699 /// NM_001159700 /// NM_001159701 /// NM_001159702 /// NM_001159703	0.282662
214584_x_at	ACACB	acetyl-CoA carboxylase beta	NM_001093	0.281581
238718_at	---	---	---	0.280789
204039_at	CEBPA	CCAAT/enhancer binding protein (C/EBP), alpha	NM_004364	0.276595
207175_at	ADIPOQ	adiponectin, C1Q and collagen domain containing	NM_001177800 /// NM_004797	0.271946
205969_at	AADAC	arylacetamide deacetylase (esterase)	NM_001086	0.26824
1552616_a_at	ACACB	acetyl-CoA carboxylase beta	NM_001093	0.267957
202935_s_at	SOX9	SRY (sex determining region Y)-box 9	NM_000346	0.26663
1564474_at	LOC728723	hypothetical LOC728723	NR_024398	0.264754
39249_at	AQP3	aquaporin 3 (Gill blood group)	NM_004925	0.261844
1562321_at	PDK4	pyruvate dehydrogenase kinase, isozyme 4	NM_002612	0.260558
223727_at	KCNIP2	Kv channel interacting protein 2	NM_014591 /// NM_173191 /// NM_173192 /// NM_173193 /// NM_173194 /// NM_173195	0.259567
211792_s_at	CDKN2C	cyclin-dependent kinase inhibitor 2C (p18, inhibits CDK4)	NM_001262 /// NM_078626	0.256429
227860_at	CPXM1	carboxypeptidase X (M14 family), member 1	NM_001184699 /// NM_019609	0.255235
213830_at	TRD@	T cell receptor delta locus	---	0.253013
232187_at	PALMD	palmdelphin	NM_017734	0.252828
211162_x_at	SCD	stearoyl-CoA desaturase (delta-9-desaturase)	NM_005063	0.247289
201042_at	TGM2	transglutaminase 2 (C polypeptide, protein-glutamine-gamma-glutamyltransferase)	NM_004613 /// NM_198951	0.247141
211708_s_at	SCD	stearoyl-CoA desaturase (delta-9-desaturase)	NM_005063	0.246892
1562456_at	---	---	---	0.245885
229309_at	ADRB1	adrenergic, beta-1-, receptor	NM_000684	0.242777
210055_at	TSHR	thyroid stimulating hormone receptor	NM_000369 /// NM_001018036 /// NM_001142626	0.238276
1561242_at	---	---	---	0.23648
1568620_at	CSAD	cysteine sulfinic acid decarboxylase	NM_015989	0.235235
212094_at	PEG10	paternally expressed 10	NM_001040152 /// NM_001172437 /// NM_001172438 /// NM_001184961 /// NM_001184962	0.235032
220979_s_at	ST6GALNAC5	ST6 (alpha-N-acetyl-neuraminyl-2,3-beta-galactosyl-1,3)-N-acetylgalactosaminide	NM_030965	0.233173
203920_at	NR1H3	nuclear receptor subfamily 1, group H, member 3	NM_001130101 /// NM_001130102 /// NM_005693	0.233046
205822_s_at	HMGCS1	3-hydroxy-3-methylglutaryl-CoA synthase 1 (soluble)	NM_001098272 /// NM_002130	0.23291
239929_at	PM20D1	peptidase M20 domain containing 1	NM_152491	0.232108
229476_s_at	THRSP	thyroid hormone responsive	NM_003251	0.230706
1563034_at	GPD1	glycerol-3-phosphate dehydrogenase 1 (soluble)	NM_005276	0.228993
238756_at	GAS2L3	Growth arrest-specific 2 like 3	NM_174942	0.228988
1553583_a_at	THRSP	thyroid hormone responsive	NM_003251	0.227972
221139_s_at	CSAD	cysteine sulfinic acid decarboxylase	NM_015989	0.227479
214582_at	PDE3B	phosphodiesterase 3B, cGMP-inhibited	NM_000922	0.22257
213855_s_at	LIPE	lipase, hormone-sensitive	NM_005357	0.220602
1559942_at	MDFIC	MyoD family inhibitor domain containing	NM_001166345 /// NM_001166346 /// NM_199072	0.218029
1555740_a_at	MRAP	melanocortin 2 receptor accessory protein	NM_178817 /// NM_206898	0.217129
211006_s_at	KCNB1	potassium voltage-gated channel, Shab-related subfamily, member 1	NM_004975	0.213484
208591_s_at	PDE3B	phosphodiesterase 3B, cGMP-inhibited	NM_000922	0.209607
202936_s_at	SOX9	SRY (sex determining region Y)-box 9	NM_000346	0.206293
219181_at	LIPG	lipase, endothelial	NM_006033	0.20608
210888_s_at	ITIH1	inter-alpha (globulin) inhibitor H1	NM_001166434 /// NM_001166435 /// NM_001166436 /// NM_002215	0.205119
229477_at	THRSP	thyroid hormone responsive	NM_003251	0.204923
204159_at	CDKN2C	cyclin-dependent kinase inhibitor 2C (p18, inhibits CDK4)	NM_001262 /// NM_078626	0.204471
241929_at	---	---	---	0.204392
205478_at	PPP1R1A	protein phosphatase 1, regulatory (inhibitor) subunit 1A	NM_006741	0.203101
219689_at	SEMA3G	sema domain, immunoglobulin domain (Ig), short basic domain, secreted, (semaphor	NM_020163	0.201206
239201_at	CDK15	cyclin-dependent kinase 15	NM_139158	0.20119
202345_s_at	FABP5	fatty acid binding protein 5 (psoriasis-associated)	NM_001444	0.197476
239360_at	---	---	---	0.189818
222317_at	PDE3B	phosphodiesterase 3B, cGMP-inhibited	NM_000922	0.189254
208383_s_at	PCK1	phosphoenolpyruvate carboxykinase 1 (soluble)	NM_002591	0.189221
224348_s_at	---	---	---	0.187729
217143_s_at	TRD@	T cell receptor delta locus	---	0.187723
222725_s_at	PALMD	palmdelphin	NM_017734	0.187016
206955_at	AQP7	aquaporin 7	NM_001170	0.18404
203638_s_at	FGFR2	fibroblast growth factor receptor 2	NM_000141 /// NM_001144913 /// NM_001144914 /// NM_001144915 /// NM_001144916 //	0.18387
218736_s_at	PALMD	palmdelphin	NM_017734	0.18266
224646_x_at	H19	H19, imprinted maternally expressed transcript (non-protein coding)	NR_002196	0.182625
223707_at	RPL27A	ribosomal protein L27a	NM_000990	0.170896
208997_s_at	UCP2	uncoupling protein 2 (mitochondrial, proton carrier)	NM_003355	0.165881
228409_at	PLIN4	perilipin 4	NM_001080400	0.160262
1563035_x_at	GPD1	glycerol-3-phosphate dehydrogenase 1 (soluble)	NM_005276	0.158933
216191_s_at	TRDV3	T cell receptor delta variable 3	---	0.152997
229415_at	CYCS	cytochrome c, somatic	NM_018947	0.148468
224997_x_at	H19	H19, imprinted maternally expressed transcript (non-protein coding)	NR_002196	0.142359
208998_at	UCP2	uncoupling protein 2 (mitochondrial, proton carrier)	NM_003355	0.141293
214285_at	FABP3	fatty acid binding protein 3, muscle and heart (mammary-derived growth inhibitor	NM_004102	0.134004
205738_s_at	FABP3	fatty acid binding protein 3, muscle and heart (mammary-derived growth inhibitor	NM_004102	0.128782
213706_at	GPD1	glycerol-3-phosphate dehydrogenase 1 (soluble)	NM_005276	0.128409
235129_at	PPP1R1A	protein phosphatase 1, regulatory (inhibitor) subunit 1A	NM_006741	0.122653
223828_s_at	LGALS12	lectin, galactoside-binding, soluble, 12	NM_001142535 /// NM_001142536 /// NM_001142537 /// NM_001142538 /// NM_033101	0.121561
202712_s_at	CKMT1A /// CKMT1B	creatine kinase, mitochondrial 1A /// creatine kinase, mitochondrial 1B	NM_001015001 /// NM_020990	0.119988
240869_at	---	---	---	0.111807
205363_at	BBOX1	butyrobetaine (gamma), 2-oxoglutarate dioxygenase (gamma-butyrobetaine hydroxyla	NM_003986	0.109565
204997_at	GPD1	glycerol-3-phosphate dehydrogenase 1 (soluble)	NM_005276	0.10185
209301_at	CA2	carbonic anhydrase II	NM_000067	0.0643998
204865_at	CA3	carbonic anhydrase III, muscle specific	NM_005181	0.0603369
